# Supplementary material for: Statistical Enrichment Analysis of Samples: A General-Purpose Tool to Annotate Metadata Neighborhoods of Biological Samples
Source: Front Big Data. 2021 Sep 16;4:725276. doi: 10.3389/fdata.2021.725276 (PMC8481385; doi:10.3389/fdata.2021.725276)
Supplement: Supplementary file 3 [file DataSheet1.ZIP]

Archive with 2 entries (2 files):
- SupplementalData1/Clinical.csv
- SupplementalData1/Embedding.csv
