# Supplementary material for: Statistical Enrichment Analysis of Samples: A General-Purpose Tool to Annotate Metadata Neighborhoods of Biological Samples
Source: Front Big Data. 2021 Sep 16;4:725276. doi: 10.3389/fdata.2021.725276 (PMC8481385; doi:10.3389/fdata.2021.725276)
Supplement: Supplementary file 3 [file DataSheet1.ZIP › SupplementalData1/Clinical.csv]

sampleID	Dataset	Cluster	Discrete_CDE_DxAge	Discrete_CDE_chemo_alk_days	Discrete_CDE_chemo_tmz_days	Discrete_CDE_survival_time	Discrete_days_to_death	Discrete_days_to_new_tumor_event_after_initial_treatment	Discrete_days_to_tumor_progression	Discrete_days_to_tumor_recurrence	Discrete_karnofsky_performance_score	CDE_DxAge	CDE_alk_chemoradiation_standard	CDE_chemo_adjuvant_alk	CDE_chemo_adjuvant_tmz	CDE_chemo_alk	CDE_chemo_alk_days	CDE_chemo_alk_long	CDE_chemo_tmz	CDE_chemo_tmz_days	CDE_chemo_tmz_long	CDE_missing	CDE_missingflag	CDE_previously_treated	CDE_radiation_adjuvant	CDE_radiation_adjuvant_standard	CDE_radiation_adjuvant_standard_probable	CDE_radiation_any	CDE_radiation_standard	CDE_radiation_standard_probable	CDE_sourcesite	CDE_survival_time	CDE_suspect	CDE_therapy	CDE_tmz_chemoradiation_standard	CDE_vital_status	G_CIMP_STATUS	GeneExp_Subtype	In_Cancer_Cell_Paper	_EVENT	_INTEGRATION	OS.time	OS	OS.unit	_PANCAN_CNA_PANCAN_K8	_PANCAN_Cluster_Cluster_PANCAN	_PANCAN_DNAMethyl_GBM	_PANCAN_DNAMethyl_PANCAN	_PANCAN_RPPA_PANCAN_K8
TCGA-02-0001-01	TCGA	Cluster 1	<=50	<=100	<=50	>300	>300	<=250	>250	<=200	>80<=100	44.3	FALSE	FALSE	FALSE	FALSE	0	FALSE	FALSE	0	FALSE	NaN	FALSE	FALSE	TRUE	TRUE	TRUE	TRUE	TRUE	TRUE	2	353		StandardRadiation	FALSE	DECEASED	NON G-CIMP	Classical	TRUE	1	TCGA-02-0001-01	358	1	days	High		cluster 1	GBM non-CIMP c15
TCGA-02-0003-01	TCGA	Cluster 1	>50<=65	<=100	<=50	<=300	<=300	<=250	>250	<=200		50.21	FALSE	FALSE	FALSE	FALSE	0	FALSE	FALSE	0	FALSE	NaN	FALSE	FALSE	TRUE	TRUE	TRUE	TRUE	TRUE	TRUE	2	144		StandardRadiation	FALSE	DECEASED	NON G-CIMP	Proneural	TRUE	1	TCGA-02-0003-01	144	1	days	GBM	C10-GBM	cluster 3	GBM non-CIMP c15	KIRC-like c1
TCGA-02-0004-01	TCGA	Cluster 2	>50<=65	>100	>50	>300	>300	>250	>250	>200	>80<=100	59.18	TRUE	TRUE	TRUE	TRUE	110	TRUE	TRUE	110	TRUE	NaN	FALSE	FALSE	TRUE	TRUE	TRUE	TRUE	TRUE	TRUE	2	345		TMZChemoradiation.TMZChemoLong	TRUE	DECEASED	NON G-CIMP	Mesenchymal	TRUE	1	TCGA-02-0004-01	345	1	days	GBM				KIRC-like c1
TCGA-02-0007-01	TCGA	Cluster 1	<=50	>100	>50	>300	>300	>250	>250	>200	>80<=100	40.53	TRUE	TRUE	TRUE	TRUE	306	TRUE	TRUE	306	TRUE	NaN	FALSE	TRUE	TRUE	TRUE	TRUE	TRUE	TRUE	TRUE	2	705		TMZChemoradiation.TMZChemoLong	TRUE	DECEASED	NON G-CIMP	Proneural	TRUE	1	TCGA-02-0007-01	705	1	days	GBM		cluster 4	GBM non-CIMP c15
TCGA-02-0009-01	TCGA	Cluster 1	>50<=65	<=100	<=50	>300	>300	>250	>250	>200	>80<=100	61.48	FALSE	FALSE	FALSE	FALSE	0	FALSE	FALSE	0	FALSE	NaN	FALSE	FALSE	TRUE	FALSE	FALSE	TRUE	FALSE	FALSE	2	322		NonstandardRadiation	FALSE	DECEASED	NON G-CIMP	Classical	TRUE	1	TCGA-02-0009-01	322	1	days	GBM		cluster 4	GBM non-CIMP c15
TCGA-02-0010-01	TCGA	Cluster 1	<=50	<=100	>50	>300	>300	>250	>250	>200	>80<=100	20.4	FALSE	TRUE	TRUE	TRUE	61	TRUE	TRUE	61	TRUE	NaN	FALSE	TRUE	TRUE	TRUE	TRUE	TRUE	TRUE	TRUE	2	1077		StandardRadiation.TMZChemoLong	FALSE	DECEASED	G-CIMP	Proneural	TRUE	1	TCGA-02-0010-01	1077	1	days	Kirc+		cluster 5	GBM CIMP c16
TCGA-02-0011-01	TCGA	Cluster 1	<=50	>100	>50	>300	>300	<=250	<=250	>200	>80<=100	18.96	TRUE	TRUE	TRUE	TRUE	125	TRUE	TRUE	125	TRUE	NaN	FALSE	FALSE	TRUE	TRUE	TRUE	TRUE	TRUE	TRUE	2	630		TMZChemoradiation.TMZChemoLong	TRUE	DECEASED		Proneural	TRUE	1	TCGA-02-0011-01	630	1	days	Squamous		cluster 6	GBM non-CIMP c15	GBM-like c2
TCGA-02-0014-01	TCGA	Cluster 2	<=50	<=100	<=50	>300	>300	>250	>250	>200		25.65	FALSE	FALSE	FALSE	TRUE	0	FALSE	TRUE	0	FALSE	NaN	FALSE	FALSE	TRUE	TRUE	TRUE	TRUE	TRUE	TRUE	2	2511		StandardRadiation.TMZChemo	FALSE	DECEASED	G-CIMP	Proneural	TRUE	1	TCGA-02-0014-01	2512	1	days	Squamous		cluster 5	GBM CIMP c16	GBM-like c2
TCGA-02-0015-01	TCGA	Cluster 2	>50<=65	<=100	<=50	>300	>300	>250	>250	>200	>80<=100	50.39	FALSE	TRUE	FALSE	TRUE	0	FALSE	FALSE	0	FALSE	NaN	FALSE	FALSE	TRUE	TRUE	TRUE	TRUE	TRUE	TRUE	2	627		StandardRadiation.AlkChemo	FALSE	DECEASED	NON G-CIMP	Classical	TRUE	1	TCGA-02-0015-01	627	1	days	GBM
TCGA-02-0021-01	TCGA	Cluster 1	<=50	>100	>50	>300	>300	>250	>250	>200	>80<=100	43.9	FALSE	TRUE	TRUE	TRUE	119	TRUE	TRUE	119	TRUE	NaN	FALSE	FALSE	TRUE	TRUE	TRUE	TRUE	TRUE	TRUE	2	2361		StandardRadiation.TMZChemoLong	FALSE	DECEASED	NON G-CIMP	Classical	TRUE	1	TCGA-02-0021-01	2362	1	days	GBM		cluster 3	GBM non-CIMP c15
TCGA-02-0023-01	TCGA	Cluster 2	<=50	<=100	<=50	>300	>300	>250	>250	>200	>80<=100	38.34	TRUE	TRUE	TRUE	TRUE	44	TRUE	TRUE	44	TRUE	NaN	FALSE	FALSE	TRUE	TRUE	TRUE	TRUE	TRUE	TRUE	2	612		TMZChemoradiation.TMZChemoLong	TRUE	DECEASED	NON G-CIMP	Classical	TRUE	1	TCGA-02-0023-01	612	1	days	GBM
TCGA-02-0024-01	TCGA	Cluster 1	<=50	>100	>50	>300	>300	>250	>250	>200		35.91	FALSE	TRUE	TRUE	TRUE	551	TRUE	TRUE	551	TRUE	NaN	FALSE	TRUE	TRUE	TRUE	TRUE	TRUE	TRUE	TRUE	2	1614		StandardRadiation.TMZChemoLong	FALSE	DECEASED	NON G-CIMP	Proneural	TRUE	1	TCGA-02-0024-01	1615	1	days	GBM		cluster 6	GBM non-CIMP c15
TCGA-02-0025-01	TCGA	Cluster 1	<=50	>100	>50	>300	>300	>250	>250	>200		47.64	FALSE	TRUE	TRUE	TRUE	539	TRUE	TRUE	539	TRUE	NaN	FALSE	FALSE	TRUE	TRUE	TRUE	TRUE	TRUE	TRUE	2	1300		StandardRadiation.TMZChemoLong	FALSE	DECEASED	NON G-CIMP	Mesenchymal	TRUE	1	TCGA-02-0025-01	1300	1	days	COAD-READ
TCGA-02-0026-01	TCGA	Cluster 2	<=50	>100	>50	>300	>300	>250	>250	>200	>80<=100	27.44	FALSE	TRUE	TRUE	TRUE	327	TRUE	TRUE	327	TRUE	NaN	FALSE	FALSE	TRUE	TRUE	TRUE	TRUE	TRUE	TRUE	2	748		StandardRadiation.TMZChemoLong	FALSE	DECEASED	G-CIMP	Proneural	TRUE	1	TCGA-02-0026-01	748	1	days	Kirc+		cluster 5
TCGA-02-0027-01	TCGA	Cluster 1	<=50	>100	>50	>300	>300	>250	>250	>200		33.86	TRUE	TRUE	TRUE	TRUE	230	TRUE	TRUE	230	TRUE	NaN	FALSE	FALSE	TRUE	TRUE	TRUE	TRUE	TRUE	TRUE	2	370		TMZChemoradiation.TMZChemoLong	TRUE	DECEASED	NON G-CIMP	Classical	TRUE	1	TCGA-02-0027-01	370	1	days	GBM		cluster 1	GBM non-CIMP c15
TCGA-02-0028-01	TCGA	Cluster 1	<=50	>100	>50	>300	>300	>250	>250	>200		39.16	FALSE	TRUE	TRUE	TRUE	366	TRUE	TRUE	366	TRUE	NaN	FALSE	TRUE	TRUE	TRUE	TRUE	TRUE	TRUE	TRUE	2	2755		StandardRadiation.TMZChemoLong	FALSE	DECEASED	G-CIMP	Proneural	TRUE	1	TCGA-02-0028-01	2755	1	days	Iq		cluster 5	GBM CIMP c16
TCGA-02-0033-01	TCGA	Cluster 1	>50<=65	<=100	<=50	<=300	<=300	<=250	<=250	>200		54.95	FALSE	FALSE	FALSE	FALSE	0	FALSE	FALSE	0	FALSE	NaN	FALSE	FALSE	TRUE	FALSE	FALSE	TRUE	FALSE	FALSE	2	86		NonstandardRadiation	FALSE	DECEASED	NON G-CIMP	Mesenchymal	TRUE	1	TCGA-02-0033-01	86	1	days	GBM		cluster 2	GBM non-CIMP c15
TCGA-02-0034-01	TCGA	Cluster 2	>50<=65	<=100	>50	>300	>300	>250	>250	>200	>80<=100	60.69	FALSE	TRUE	TRUE	TRUE	71	TRUE	TRUE	71	TRUE	NaN	FALSE	FALSE	TRUE	TRUE	TRUE	TRUE	TRUE	TRUE	2	430		StandardRadiation.TMZChemoLong	FALSE	DECEASED	NON G-CIMP	Mesenchymal	TRUE	1	TCGA-02-0034-01	430	1	days	GBM		cluster 1	GBM non-CIMP c15
TCGA-02-0038-01	TCGA	Cluster 1	<=50	<=100	<=50	>300	>300	<=250	<=250	>200	>80<=100	48.59	FALSE	FALSE	FALSE	FALSE	0	FALSE	FALSE	0	FALSE	NaN	FALSE	FALSE	TRUE	TRUE	TRUE	TRUE	TRUE	TRUE	2	326		StandardRadiation	FALSE	DECEASED	NON G-CIMP	Classical	TRUE	1	TCGA-02-0038-01	326	1	days	GBM		cluster 3	GBM non-CIMP c15
TCGA-02-0039-01	TCGA	Cluster 2	>50<=65	<=100	<=50	>300	>300	<=250	<=250	>200	>60<=80	54.93	FALSE	FALSE	FALSE	FALSE	0	FALSE	FALSE	0	FALSE	NaN	FALSE	FALSE	TRUE	FALSE	FALSE	TRUE	FALSE	FALSE	2	320		NonstandardRadiation	FALSE	DECEASED	NON G-CIMP	Mesenchymal	TRUE	1	TCGA-02-0039-01	320	1	days	Kirc+
TCGA-02-0043-01	TCGA	Cluster 1	>50<=65	<=100	<=50	>300	>300	>250	>250	>200	>80<=100	54.43	FALSE	TRUE	FALSE	TRUE	63	TRUE	FALSE	0	FALSE	NaN	FALSE	TRUE	TRUE	TRUE	TRUE	TRUE	TRUE	TRUE	2	556		StandardRadiation.AlkChemoLong	FALSE	DECEASED	NON G-CIMP	Classical	TRUE	1	TCGA-02-0043-01	557	1	days	GBM		cluster 4	GBM non-CIMP c15
TCGA-02-0046-01	TCGA	Cluster 1	>50<=65	<=100	<=50	<=300	<=300	<=250	<=250	>200	>60<=80	61.37	FALSE	FALSE	FALSE	FALSE	0	FALSE	FALSE	0	FALSE	NaN	FALSE	FALSE	TRUE	FALSE	FALSE	TRUE	FALSE	FALSE	2	208		NonstandardRadiation	FALSE	DECEASED	NON G-CIMP	Proneural	TRUE	1	TCGA-02-0046-01	209	1	days	GBM		cluster 3	GBM non-CIMP c15
TCGA-02-0047-01	TCGA	Cluster 1	>65	<=100	<=50	>300	>300	<=250	<=250	>200	>80<=100	78.74	FALSE	FALSE	FALSE	FALSE	0	FALSE	FALSE	0	FALSE	NaN	FALSE	FALSE	TRUE	FALSE	FALSE	TRUE	FALSE	FALSE	2	447		NonstandardRadiation	FALSE	DECEASED	NON G-CIMP	Proneural	TRUE	1	TCGA-02-0047-01	448	1	days	Kirc+	C10-GBM	cluster 6	GBM non-CIMP c15
TCGA-02-0048-01	TCGA	Cluster 2	>65	<=100	<=50	<=300	<=300	<=250	<=250	>200		80.22	FALSE	FALSE	FALSE	FALSE	0	FALSE	FALSE	0	FALSE	NaN	FALSE	FALSE	FALSE	FALSE	FALSE	FALSE	FALSE	FALSE	2	97			FALSE	DECEASED	NON G-CIMP	Proneural	TRUE	1	TCGA-02-0048-01	98	1	days	Kirc+
TCGA-02-0051-01	TCGA	Cluster 2	<=50	<=100	>50	>300	>300	<=250	<=250	>200		43.76	TRUE	TRUE	TRUE	TRUE	69	TRUE	TRUE	69	TRUE	NaN	FALSE	FALSE	TRUE	FALSE	FALSE	TRUE	FALSE	FALSE	2	458		TMZChemoradiation.TMZChemoLong	TRUE	DECEASED	NON G-CIMP	Mesenchymal	TRUE	1	TCGA-02-0051-01	459	1	days	Kirc+
TCGA-02-0052-01	TCGA	Cluster 1	<=50	>100	>50	>300	>300	<=250	<=250	>200	>80<=100	49.45	TRUE	TRUE	TRUE	TRUE	171	TRUE	TRUE	171	TRUE	NaN	FALSE	FALSE	TRUE	TRUE	TRUE	TRUE	TRUE	TRUE	2	383		TMZChemoradiation.TMZChemoLong	TRUE	DECEASED	NON G-CIMP	Neural	TRUE	1	TCGA-02-0052-01	383	1	days	GBM		cluster 2	GBM non-CIMP c15
TCGA-02-0054-01	TCGA	Cluster 1	<=50	<=100	<=50	<=300	<=300	<=250	<=250	>200	>80<=100	44.42	TRUE	TRUE	TRUE	TRUE	46	TRUE	TRUE	46	TRUE	NaN	FALSE	FALSE	TRUE	TRUE	TRUE	TRUE	TRUE	TRUE	2	199		TMZChemoradiation.TMZChemoLong	TRUE	DECEASED	NON G-CIMP	Mesenchymal	TRUE	1	TCGA-02-0054-01	199	1	days	GBM		cluster 2	GBM non-CIMP c15
TCGA-02-0057-01	TCGA	Cluster 1	>65	>100	>50	>300	>300	>250	>250	>200	>80<=100	66.09	FALSE	TRUE	FALSE	TRUE	331	TRUE	TRUE	331	TRUE	NaN	FALSE	TRUE	TRUE	TRUE	TRUE	TRUE	TRUE	TRUE	2	604		StandardRadiation.TMZChemoLong	FALSE	DECEASED	NON G-CIMP	Neural	TRUE	1	TCGA-02-0057-01	604	1	days	GBM		cluster 2	GBM non-CIMP c15
TCGA-02-0058-01	TCGA	Cluster 1	<=50	>100	>50	<=300	<=300	<=250	<=250	>200	>80<=100	28.79	TRUE	TRUE	TRUE	TRUE	123	TRUE	TRUE	123	TRUE	NaN	FALSE	TRUE	TRUE	TRUE	TRUE	TRUE	TRUE	TRUE	2	254		TMZChemoradiation.TMZChemoLong	TRUE	DECEASED	G-CIMP	Proneural	TRUE	1	TCGA-02-0058-01	254	1	days	Kirc+		cluster 5	GBM CIMP c16
TCGA-02-0059-01	TCGA	Cluster 2	>65	<=100	<=50	<=300	<=300	<=250	>250	<=200	>80<=100	68.71	TRUE	TRUE	TRUE	TRUE	43	TRUE	TRUE	43	TRUE	NaN	FALSE	FALSE	TRUE	FALSE	FALSE	TRUE	FALSE	FALSE	2	291		TMZChemoradiation.TMZChemoLong	TRUE	DECEASED	NON G-CIMP	Mesenchymal	TRUE	1	TCGA-02-0059-01	291	1	days	GBM
TCGA-02-0060-01	TCGA	Cluster 1	>65	>100	>50	<=300	<=300	<=250	<=250	>200	>80<=100	66.12	TRUE	TRUE	TRUE	TRUE	168	TRUE	TRUE	168	TRUE	NaN	FALSE	FALSE	TRUE	TRUE	TRUE	TRUE	TRUE	TRUE	2	183		TMZChemoradiation.TMZChemoLong	TRUE	DECEASED	NON G-CIMP	Proneural	TRUE	1	TCGA-02-0060-01	183	1	days	Kirc+		cluster 1	GBM non-CIMP c15
TCGA-02-0064-01	TCGA	Cluster 2	>50<=65	>100	>50	>300	>300	>250	>250	>200		50.05	TRUE	TRUE	TRUE	TRUE	336	TRUE	TRUE	336	TRUE	NaN	FALSE	FALSE	TRUE	TRUE	TRUE	TRUE	TRUE	TRUE	2	600		TMZChemoradiation.TMZChemoLong	TRUE	DECEASED	NON G-CIMP	Mesenchymal	TRUE	1	TCGA-02-0064-01	600	1	days	GBM		cluster 3	GBM non-CIMP c15
TCGA-02-0068-01	TCGA	Cluster 2	>50<=65	>100	>50	>300	>300	<=250	>250	<=200	>80<=100	57.93	TRUE	TRUE	TRUE	TRUE	166	TRUE	TRUE	166	TRUE	NaN	FALSE	FALSE	TRUE	TRUE	TRUE	TRUE	TRUE	TRUE	2	804		TMZChemoradiation.TMZChemoLong	TRUE	DECEASED	NON G-CIMP	Classical	TRUE	1	TCGA-02-0068-01	804	1	days	GBM				squamous c3
TCGA-02-0071-01	TCGA	Cluster 2	>50<=65	<=100	<=50	<=300	<=300	<=250	<=250	>200	>80<=100	53.18	FALSE	FALSE	FALSE	FALSE	0	FALSE	FALSE	0	FALSE	NaN	FALSE	FALSE	FALSE	FALSE	FALSE	FALSE	FALSE	FALSE	2	167			FALSE	DECEASED	NON G-CIMP	Classical	TRUE	1	TCGA-02-0071-01	167	1	days	GBM		cluster 2	GBM non-CIMP c15
TCGA-02-0074-01	TCGA	Cluster 2	>65	>100	>50	>300	>300	<=250	<=250	>200	>80<=100	68.19	TRUE	TRUE	TRUE	TRUE	233	TRUE	TRUE	233	TRUE	NaN	FALSE	FALSE	TRUE	TRUE	TRUE	TRUE	TRUE	TRUE	2	310		TMZChemoradiation.TMZChemoLong	TRUE	DECEASED	NON G-CIMP	Proneural	TRUE	1	TCGA-02-0074-01	310	1	days	GBM		cluster 2	GBM non-CIMP c15
TCGA-02-0075-01	TCGA	Cluster 2	>50<=65	<=100	<=50	>300	>300	>250	>250	>200	>80<=100	63.53	TRUE	TRUE	TRUE	TRUE	21	TRUE	TRUE	21	TRUE	NaN	FALSE	FALSE	TRUE	TRUE	TRUE	TRUE	TRUE	TRUE	2	634		TMZChemoradiation.TMZChemoLong	TRUE	DECEASED	NON G-CIMP	Mesenchymal	TRUE	1	TCGA-02-0075-01	634	1	days	GBM		cluster 2	GBM non-CIMP c15
TCGA-02-0079-01	TCGA	Cluster 2	>50<=65	<=100	<=50	>300	>300	>250	>250	>200	>80<=100	57.97	TRUE	TRUE	TRUE	TRUE	42	TRUE	TRUE	42	TRUE	NaN	FALSE	FALSE	TRUE	FALSE	FALSE	TRUE	FALSE	FALSE	2	828		TMZChemoradiation.TMZChemoLong	TRUE	DECEASED	NON G-CIMP	Mesenchymal	TRUE	1	TCGA-02-0079-01	829	1	days	GBM
TCGA-02-0080-01	TCGA	Cluster 2	<=50	<=100	>50	>300	>300	>250	>250	>200	>80<=100	28.22	FALSE	TRUE	TRUE	TRUE	92	TRUE	TRUE	92	TRUE	NaN	FALSE	FALSE	TRUE	TRUE	TRUE	TRUE	TRUE	TRUE	2	2729		StandardRadiation.TMZChemoLong	FALSE	DECEASED	G-CIMP	Proneural	TRUE	1	TCGA-02-0080-01	2729	1	days	Kirc+		cluster 5	GBM CIMP c16
TCGA-02-0083-01	TCGA	Cluster 2	>50<=65	>100	>50	>300	>300	>250	>250	>200	>80<=100	59.21	FALSE	TRUE	TRUE	TRUE	337	TRUE	TRUE	337	TRUE	NaN	FALSE	TRUE	TRUE	TRUE	TRUE	TRUE	TRUE	TRUE	2	691		StandardRadiation.TMZChemoLong	FALSE	DECEASED	NON G-CIMP	Neural	TRUE	1	TCGA-02-0083-01	691	1	days	GBM		cluster 3	GBM non-CIMP c15
TCGA-02-0084-01	TCGA	Cluster 2	<=50	<=100	<=50	>300	>300	>250	>250	>200	>80<=100	36.31	FALSE	FALSE	FALSE	FALSE	0	FALSE	FALSE	0	FALSE	NaN	FALSE	FALSE	FALSE	FALSE	FALSE	FALSE	FALSE	FALSE	2	384			FALSE	DECEASED	G-CIMP	Proneural	TRUE	1	TCGA-02-0084-01	384	1	days	Kirc+		cluster 5
TCGA-02-0085-01	TCGA	Cluster 2	>50<=65	<=100	<=50	>300	>300	>250	>250	>200	>80<=100	63.76	TRUE	TRUE	TRUE	TRUE	46	TRUE	TRUE	46	TRUE	NaN	FALSE	FALSE	TRUE	TRUE	TRUE	TRUE	TRUE	TRUE	2	1560		TMZChemoradiation.TMZChemoLong	TRUE	DECEASED	NON G-CIMP	Mesenchymal	TRUE	1	TCGA-02-0085-01	1561	1	days	GBM		cluster 2	GBM non-CIMP c15
TCGA-02-0086-01	TCGA	Cluster 2	<=50	<=100	>50	<=300	<=300	<=250	<=250	>200		45.89	TRUE	TRUE	TRUE	TRUE	73	TRUE	TRUE	73	TRUE	NaN	FALSE	FALSE	TRUE	TRUE	TRUE	TRUE	TRUE	TRUE	2	268		TMZChemoradiation.TMZChemoLong	TRUE	DECEASED	NON G-CIMP	Mesenchymal	TRUE	1	TCGA-02-0086-01	268	1	days	BRCA-LUAD+		cluster 2	GBM non-CIMP c15
TCGA-02-0089-01	TCGA	Cluster 2	>50<=65	>100	>50	>300	>300	>250	>250	>200		52.66	TRUE	TRUE	TRUE	TRUE	216	TRUE	TRUE	216	TRUE	NaN	FALSE	TRUE	TRUE	TRUE	TRUE	TRUE	TRUE	TRUE	2	515		TMZChemoradiation.TMZChemoLong	TRUE	DECEASED	NON G-CIMP	Neural	TRUE	1	TCGA-02-0089-01	516	1	days	GBM		cluster 3	GBM non-CIMP c15
TCGA-02-0099-01	TCGA	Cluster 2	<=50	>100	>50	<=300	<=300	>250	>250	>200	>80<=100	46.76	FALSE	TRUE	TRUE	TRUE	137	TRUE	TRUE	137	TRUE	NaN	FALSE	FALSE	TRUE	TRUE	TRUE	TRUE	TRUE	TRUE	2	106		StandardRadiation.TMZChemoLong	FALSE	DECEASED	NON G-CIMP	Mesenchymal	TRUE	1	TCGA-02-0099-01	106	1	days	GBM		cluster 3	GBM non-CIMP c15
TCGA-02-0102-01	TCGA	Cluster 2	<=50	>100	<=50	>300	>300	>250	>250	>200		42.87	FALSE	TRUE	FALSE	TRUE	246	TRUE	FALSE	0	FALSE	NaN	FALSE	TRUE	TRUE	TRUE	TRUE	TRUE	TRUE	TRUE	2	821		StandardRadiation.AlkChemoLong	FALSE	DECEASED	NON G-CIMP	Classical	TRUE	1	TCGA-02-0102-01	822	1	days	GBM		cluster 4	GBM non-CIMP c15
TCGA-02-0104-01	TCGA	Cluster 2	<=50	>100	>50	>300	>300	>250	>250	>200	>80<=100	29.29	TRUE	TRUE	TRUE	TRUE	251	TRUE	TRUE	251	TRUE	NaN	FALSE	FALSE	TRUE	TRUE	TRUE	TRUE	TRUE	TRUE	2	1977		TMZChemoradiation.TMZChemoLong	TRUE	DECEASED	G-CIMP	Proneural	TRUE	1	TCGA-02-0104-01	1977	1	days	Kirc+		cluster 5
TCGA-02-0106-01	TCGA	NA	>50<=65	>100	>50	>300	>300	<=250	>250	<=200	>80<=100	54.44	TRUE	TRUE	TRUE	TRUE	161	TRUE	TRUE	161	TRUE	NaN	FALSE	FALSE	TRUE	TRUE	TRUE	TRUE	TRUE	TRUE	2	355		TMZChemoradiation.TMZChemoLong	TRUE	DECEASED	NON G-CIMP	Mesenchymal	TRUE	1	TCGA-02-0106-01	355	1	days	BRCA-LUAD+
TCGA-02-0107-01	TCGA	Cluster 2	>50<=65	<=100	<=50	>300	>300	<=250	>250	<=200	>80<=100	56.28	FALSE	TRUE	TRUE	TRUE	31	TRUE	TRUE	31	TRUE	NaN	FALSE	TRUE	TRUE	TRUE	TRUE	TRUE	TRUE	TRUE	2	537		StandardRadiation.TMZChemoLong	FALSE	DECEASED	NON G-CIMP	Mesenchymal	TRUE	1	TCGA-02-0107-01	537	1	days	GBM		cluster 1	Low purity c2
TCGA-02-0111-01	TCGA	Cluster 2	>50<=65	<=100	<=50	>300	>300	<=250	<=250	>200	>80<=100	56.98	TRUE	TRUE	TRUE	TRUE	47	TRUE	TRUE	47	TRUE	NaN	FALSE	FALSE	TRUE	TRUE	TRUE	TRUE	TRUE	TRUE	2	704		TMZChemoradiation.TMZChemoLong	TRUE	DECEASED	NON G-CIMP	Mesenchymal	TRUE	1	TCGA-02-0111-01	705	1	days	GBM
TCGA-02-0114-01	TCGA	Cluster 2	<=50	>100	<=50	>300	>300	>250	>250	>200	>80<=100	37.46	FALSE	TRUE	FALSE	TRUE	122	TRUE	FALSE	0	FALSE	NaN	FALSE	TRUE	TRUE	TRUE	TRUE	TRUE	TRUE	TRUE	2	3040		StandardRadiation.AlkChemoLong	FALSE	DECEASED	G-CIMP	Proneural	TRUE	1	TCGA-02-0114-01	3041	1	days	Squamous		cluster 5	GBM CIMP c16
TCGA-02-0115-01	TCGA	Cluster 2	>50<=65	<=100	>50	>300	>300	<=250	<=250	>200	>80<=100	52.72	TRUE	TRUE	TRUE	TRUE	81	TRUE	TRUE	81	TRUE	NaN	FALSE	TRUE	TRUE	TRUE	TRUE	TRUE	TRUE	TRUE	2	476		TMZChemoradiation.TMZChemoLong	TRUE	DECEASED	NON G-CIMP	Neural	TRUE	1	TCGA-02-0115-01	476	1	days	GBM		cluster 2	GBM non-CIMP c15
TCGA-02-0116-01	TCGA	Cluster 1	>50<=65	>100	>50	>300	>300	>250	>250	>200	>80<=100	51.08	FALSE	TRUE	TRUE	TRUE	336	TRUE	TRUE	336	TRUE	NaN	FALSE	TRUE	TRUE	TRUE	TRUE	TRUE	TRUE	TRUE	2	1489		StandardRadiation.TMZChemoLong	FALSE	DECEASED	NON G-CIMP	Mesenchymal	FALSE	1	TCGA-02-0116-01	1489	1	days	GBM		cluster 4	GBM non-CIMP c15	squamous c3
TCGA-02-0258-01	TCGA	Cluster 2	<=50	<=100	<=50	>300	>300	>250	>250	>200		36.33	TRUE	TRUE	FALSE	TRUE	31	TRUE	FALSE	0	FALSE	NaN	FALSE	FALSE	TRUE	FALSE	FALSE	TRUE	FALSE	FALSE	2	503		AlkChemoradiation.AlkChemoLong	FALSE	DECEASED	G-CIMP	Proneural	FALSE	1	TCGA-02-0258-01	503	1	days	Kirc+		cluster 5
TCGA-02-0260-01	TCGA	Cluster 2	>50<=65	<=100	<=50	>300	>300	>250	>250	>200		54.64	FALSE	FALSE	FALSE	FALSE	0	FALSE	FALSE	0	FALSE	NaN	FALSE	FALSE	TRUE	FALSE	FALSE	TRUE	FALSE	FALSE	2	514		NonstandardRadiation	FALSE	DECEASED	NON G-CIMP	Classical	TRUE	1	TCGA-02-0260-01	515	1	days	GBM
TCGA-02-0266-01	TCGA	Cluster 2	<=50	<=100	<=50	>300	>300	>250	>250	>200		14.52	FALSE	TRUE	FALSE	TRUE	28	TRUE	FALSE	0	FALSE	NaN	FALSE	FALSE	TRUE	FALSE	FALSE	TRUE	FALSE	FALSE	2	538	_Age<18	NonstandardRadiation.AlkChemoLong	FALSE	DECEASED	NON G-CIMP	Classical	TRUE	1	TCGA-02-0266-01	539	1	days	High
TCGA-02-0269-01	TCGA	Cluster 2	>65	<=100	<=50	>300	>300	<=250	<=250	>200		68.98	FALSE	TRUE	FALSE	TRUE	27	TRUE	FALSE	0	FALSE	NaN	FALSE	FALSE	FALSE	FALSE	FALSE	FALSE	FALSE	FALSE	2	327		AlkChemoLong	FALSE	DECEASED	NON G-CIMP	Classical	TRUE	1	TCGA-02-0269-01	327	1	days	BRCA-LUAD+
TCGA-02-0271-01	TCGA	Cluster 2	<=50	<=100	<=50	>300	>300	>250	<=250	>200		26.22	FALSE	FALSE	FALSE	FALSE	0	FALSE	FALSE	0	FALSE	NaN	FALSE	FALSE	FALSE	FALSE	FALSE	FALSE	FALSE	FALSE	2	440			FALSE	DECEASED	NON G-CIMP	Classical	TRUE	1	TCGA-02-0271-01	440	1	days	GBM
TCGA-02-0281-01	TCGA	Cluster 2	>65	<=100	<=50	<=300	<=300	>250	<=250	>200		78.56	FALSE	FALSE	FALSE	FALSE	0	FALSE	FALSE	0	FALSE	NaN	FALSE	FALSE	FALSE	FALSE	FALSE	FALSE	FALSE	FALSE	2	121			FALSE	DECEASED	NON G-CIMP	Proneural	TRUE	1	TCGA-02-0281-01	121	1	days	Kirc+
TCGA-02-0285-01	TCGA	Cluster 2	>50<=65	<=100	<=50	>300	>300	>250	<=250	>200		50.25	FALSE	FALSE	FALSE	FALSE	0	FALSE	FALSE	0	FALSE	NaN	FALSE	FALSE	TRUE	FALSE	FALSE	TRUE	FALSE	FALSE	2	422		NonstandardRadiation	FALSE	DECEASED	NON G-CIMP	Classical	TRUE	1	TCGA-02-0285-01	422	1	days	GBM
TCGA-02-0289-01	TCGA	Cluster 2	>50<=65	<=100	<=50	>300	>300	<=250	<=250	>200	>80<=100	57.58	FALSE	TRUE	FALSE	TRUE	89	TRUE	FALSE	0	FALSE	NaN	FALSE	FALSE	TRUE	TRUE	TRUE	TRUE	TRUE	TRUE	2	432		StandardRadiation.AlkChemoLong	FALSE	DECEASED	NON G-CIMP	Classical	TRUE	1	TCGA-02-0289-01	432	1	days	GBM
TCGA-02-0290-01	TCGA	Cluster 2	<=50	>100	<=50	>300	>300	>250	>250	>200	>80<=100	49.46	FALSE	TRUE	FALSE	TRUE	151	TRUE	FALSE	0	FALSE	NaN	FALSE	FALSE	TRUE	TRUE	TRUE	TRUE	TRUE	TRUE	2	485		StandardRadiation.AlkChemoLong	FALSE	DECEASED	NON G-CIMP	Classical	TRUE	1	TCGA-02-0290-01	485	1	days	GBM
TCGA-02-0317-01	TCGA	Cluster 2	<=50	<=100	<=50	>300	>300	<=250	<=250	>200	>80<=100	40.07	FALSE	FALSE	FALSE	FALSE	0	FALSE	FALSE	0	FALSE	NaN	FALSE	FALSE	FALSE	FALSE	FALSE	TRUE	FALSE	FALSE	2	372		NonstandardRadiation	FALSE	DECEASED	NON G-CIMP	Classical	TRUE	1	TCGA-02-0317-01	372	1	days	GBM
TCGA-02-0321-01	TCGA	Cluster 2	>65	<=100	<=50	<=300	>300	<=250	<=250	>200	>80<=100	74.26	FALSE	FALSE	FALSE	FALSE	0	FALSE	FALSE	0	FALSE	NaN	FALSE	FALSE	TRUE	FALSE	FALSE	TRUE	FALSE	FALSE	2	300		NonstandardRadiation	FALSE	DECEASED	NON G-CIMP	Proneural	TRUE	1	TCGA-02-0321-01	301	1	days	GBM
TCGA-02-0324-01	TCGA	Cluster 2	>65	<=100	<=50	<=300	<=300	<=250	<=250	>200	>80<=100	69.41	FALSE	FALSE	FALSE	FALSE	0	FALSE	FALSE	0	FALSE	NaN	FALSE	FALSE	TRUE	FALSE	FALSE	TRUE	FALSE	FALSE	2	234		NonstandardRadiation	FALSE	DECEASED	NON G-CIMP	Neural	FALSE	1	TCGA-02-0324-01	235	1	days	GBM
TCGA-02-0325-01	TCGA	Cluster 2	>50<=65	<=100	<=50	>300	>300	>250	>250	>200	>80<=100	61.87	FALSE	TRUE	FALSE	TRUE	32	TRUE	FALSE	0	FALSE	NaN	FALSE	FALSE	TRUE	TRUE	TRUE	TRUE	TRUE	TRUE	2	323		StandardRadiation.AlkChemoLong	FALSE	DECEASED	NON G-CIMP	Proneural	TRUE	1	TCGA-02-0325-01	323	1	days	GBM
TCGA-02-0326-01	TCGA	Cluster 2	>65	<=100	<=50	<=300	<=300	<=250	<=250	>200	>80<=100	82.57	FALSE	FALSE	FALSE	FALSE	0	FALSE	FALSE	0	FALSE	NaN	FALSE	FALSE	FALSE	FALSE	FALSE	TRUE	FALSE	FALSE	2	223		NonstandardRadiation	FALSE	DECEASED	NON G-CIMP	Mesenchymal	TRUE	1	TCGA-02-0326-01	223	1	days	Kirc+
TCGA-02-0330-01	TCGA	Cluster 2	>50<=65	<=100	<=50	>300	>300	<=250	<=250	>200	>80<=100	51.07	FALSE	TRUE	FALSE	TRUE	31	TRUE	FALSE	0	FALSE	NaN	FALSE	FALSE	TRUE	TRUE	TRUE	TRUE	TRUE	TRUE	2	484		StandardRadiation.AlkChemoLong	FALSE	DECEASED	NON G-CIMP	Mesenchymal	TRUE	1	TCGA-02-0330-01	484	1	days	GBM
TCGA-02-0332-01	TCGA	Cluster 2	<=50	>100	<=50	>300	>300	>250	>250	>200	>80<=100	46.6	FALSE	TRUE	FALSE	TRUE	132	TRUE	FALSE	0	FALSE	NaN	FALSE	FALSE	TRUE	TRUE	TRUE	TRUE	TRUE	TRUE	2	782		StandardRadiation.AlkChemoLong	FALSE	DECEASED	NON G-CIMP	Mesenchymal	TRUE	1	TCGA-02-0332-01	782	1	days	GBM
TCGA-02-0333-01	TCGA	Cluster 2	>65	<=100	<=50	<=300	<=300	<=250	<=250	>200		77.89	FALSE	FALSE	FALSE	FALSE	0	FALSE	FALSE	0	FALSE	NaN	FALSE	FALSE	FALSE	FALSE	FALSE	TRUE	FALSE	FALSE	2	133		NonstandardRadiation	FALSE	DECEASED	NON G-CIMP	Classical	TRUE	1	TCGA-02-0333-01	133	1	days	GBM
TCGA-02-0337-01	TCGA	Cluster 2	<=50	>100	<=50	>300	>300	>250	>250	>200	>80<=100	48.3	FALSE	TRUE	FALSE	TRUE	250	TRUE	FALSE	0	FALSE	NaN	FALSE	FALSE	TRUE	TRUE	TRUE	TRUE	TRUE	TRUE	2	764		StandardRadiation.AlkChemoLong	FALSE	DECEASED	NON G-CIMP	Mesenchymal	TRUE	1	TCGA-02-0337-01	764	1	days	GBM
TCGA-02-0338-01	TCGA	Cluster 2	<=50	<=100	<=50	>300	>300	<=250	<=250	>200	>80<=100	41.7	FALSE	FALSE	FALSE	FALSE	0	FALSE	FALSE	0	FALSE	NaN	FALSE	FALSE	TRUE	FALSE	FALSE	TRUE	FALSE	FALSE	2	322		NonstandardRadiation	FALSE	DECEASED	NON G-CIMP	Proneural	TRUE	1	TCGA-02-0338-01	322	1	days	Kirc+
TCGA-02-0339-01	TCGA	Cluster 2	>65	<=100	<=50	>300	>300	<=250	<=250	>200	>80<=100	67.14	FALSE	FALSE	FALSE	FALSE	0	FALSE	FALSE	0	FALSE	NaN	FALSE	FALSE	TRUE	FALSE	FALSE	TRUE	FALSE	FALSE	2	377		NonstandardRadiation	FALSE	DECEASED	NON G-CIMP	Proneural	TRUE	1	TCGA-02-0339-01	377	1	days	Kirc+
TCGA-02-0422-01	TCGA	Cluster 2	>50<=65	<=100	<=50	>300	>300	<=250	<=250	>200	>80<=100	50.29	FALSE	FALSE	FALSE	FALSE	0	FALSE	FALSE	0	FALSE	NaN	FALSE	FALSE	TRUE	FALSE	FALSE	TRUE	FALSE	FALSE	2	441		NonstandardRadiation	FALSE	DECEASED	NON G-CIMP	Classical	TRUE	1	TCGA-02-0422-01	441	1	days	GBM
TCGA-02-0430-01	TCGA	Cluster 2	>65	<=100	<=50	>300	>300	>250	>250	>200		67.46	FALSE	FALSE	FALSE	FALSE	0	FALSE	FALSE	0	FALSE	NaN	FALSE	FALSE	TRUE	FALSE	FALSE	TRUE	FALSE	FALSE	2	321		NonstandardRadiation	FALSE	DECEASED	NON G-CIMP	Classical	TRUE	1	TCGA-02-0430-01	321	1	days	GBM
TCGA-02-0432-01	TCGA	Cluster 2	<=50	>100	<=50	>300	>300	>250	>250	>200	>80<=100	36.3	FALSE	TRUE	FALSE	TRUE	226	TRUE	FALSE	0	FALSE	NaN	FALSE	FALSE	TRUE	TRUE	TRUE	TRUE	TRUE	TRUE	2	1433		StandardRadiation.AlkChemoLong	FALSE	DECEASED	G-CIMP	Proneural	TRUE	1	TCGA-02-0432-01	1433	1	days	Kirc+		cluster 5
TCGA-02-0439-01	TCGA	Cluster 2	>65	<=100	<=50	<=300	<=300	<=250	<=250	>200	>80<=100	70.15	FALSE	FALSE	FALSE	FALSE	0	FALSE	FALSE	0	FALSE	NaN	FALSE	FALSE	FALSE	FALSE	FALSE	TRUE	FALSE	FALSE	2	20		NonstandardRadiation	FALSE	DECEASED	NON G-CIMP	Proneural	TRUE	1	TCGA-02-0439-01	20	1	days	Kirc+
TCGA-02-0440-01	TCGA	Cluster 2	>50<=65	<=100	<=50	>300	>300	<=250	<=250	>200	>80<=100	62.85	FALSE	FALSE	FALSE	FALSE	0	FALSE	FALSE	0	FALSE	NaN	FALSE	FALSE	TRUE	TRUE	TRUE	TRUE	TRUE	TRUE	2	345		StandardRadiation	FALSE	DECEASED	NON G-CIMP	Proneural	TRUE	1	TCGA-02-0440-01	345	1	days	GBM
TCGA-02-0446-01	TCGA	Cluster 2	>50<=65	<=100	<=50	<=300	<=300	<=250	>250	<=200	>80<=100	61.71	FALSE	FALSE	FALSE	FALSE	0	FALSE	FALSE	0	FALSE	NaN	FALSE	FALSE	FALSE	FALSE	FALSE	TRUE	FALSE	FALSE	2	281		NonstandardRadiation	FALSE	DECEASED	NON G-CIMP	Proneural	TRUE	1	TCGA-02-0446-01	282	1	days	GBM
TCGA-02-0451-01	TCGA	Cluster 2	>50<=65	<=100	<=50	>300	>300	>250	>250	>200	>80<=100	62.05	FALSE	TRUE	FALSE	TRUE	60	TRUE	FALSE	0	FALSE	NaN	FALSE	FALSE	TRUE	FALSE	FALSE	TRUE	FALSE	FALSE	2	492		NonstandardRadiation.AlkChemoLong	FALSE	DECEASED	NON G-CIMP	Neural	TRUE	1	TCGA-02-0451-01	493	1	days	BRCA-LUAD+
TCGA-02-0456-01	TCGA	Cluster 2	>65	<=100	<=50	<=300	<=300	<=250	>250	<=200	>60<=80	67.89	FALSE	FALSE	FALSE	FALSE	0	FALSE	FALSE	0	FALSE	NaN	FALSE	FALSE	FALSE	FALSE	FALSE	TRUE	FALSE	FALSE	2	102		NonstandardRadiation	FALSE	DECEASED	NON G-CIMP	Mesenchymal	FALSE	1	TCGA-02-0456-01	102	1	days	BRCA-LUAD+
TCGA-02-2466-01	TCGA	Cluster 2	>50<=65	<=100	>50	>300	>300	<=250	<=250	>200	>80<=100	61.48	TRUE	TRUE	TRUE	TRUE	75	TRUE	TRUE	75	TRUE	NaN	FALSE	TRUE	TRUE	TRUE	TRUE	TRUE	TRUE	TRUE	2	511		TMZChemoradiation.TMZChemoLong	TRUE	DECEASED	NON G-CIMP	Proneural	FALSE	1	TCGA-02-2466-01	511	1	days	GBM		cluster 6	GBM non-CIMP c15
TCGA-02-2470-01	TCGA	Cluster 2	>50<=65	>100	>50	>300	>300	<=250	<=250	>200	>60<=80	57.55	TRUE	TRUE	TRUE	TRUE	126	TRUE	TRUE	126	TRUE	NaN	FALSE	TRUE	TRUE	TRUE	TRUE	TRUE	TRUE	TRUE	2	393		TMZChemoradiation.TMZChemoLong	TRUE	DECEASED	NON G-CIMP	Mesenchymal	FALSE	1	TCGA-02-2470-01	393	1	days	Kirc+	C10-GBM	cluster 1	GBM non-CIMP c15	KIRC-like c1
TCGA-06-0122-01	TCGA	Cluster 2	>65	<=100	<=50	<=300	<=300	>250	>250	>200		84.78	FALSE	FALSE	FALSE	FALSE	0	FALSE	FALSE	0	FALSE	NaN	FALSE	FALSE	FALSE	FALSE	FALSE	FALSE	FALSE	FALSE	6	187			FALSE	DECEASED	NON G-CIMP	Mesenchymal	TRUE	1	TCGA-06-0122-01	187	1	days	GBM		cluster 4	GBM non-CIMP c15
TCGA-06-0124-01	TCGA	Cluster 2	>65	>100	>50	>300	>300	>250	>250	>200		67.33	FALSE	TRUE	TRUE	TRUE	335	TRUE	TRUE	335	TRUE	NaN	FALSE	FALSE	FALSE	FALSE	FALSE	FALSE	FALSE	FALSE	6	619		TMZChemoLong	FALSE	DECEASED	NON G-CIMP	Mesenchymal	TRUE	1	TCGA-06-0124-01	620	1	days	GBM		cluster 2	GBM non-CIMP c15
TCGA-06-0125-01	TCGA	Cluster 2	>50<=65	>100	>50	>300	>300	>250	>250	>200	>60<=80	63.91	TRUE	TRUE	TRUE	TRUE	487	TRUE	TRUE	425	TRUE	NaN	FALSE	FALSE	TRUE	TRUE	TRUE	TRUE	TRUE	TRUE	6	1448		TMZChemoradiation.TMZChemoLong	TRUE	DECEASED	NON G-CIMP	Classical	TRUE	1	TCGA-06-0125-01	1448	1	days	GBM	C10-GBM	cluster 4	GBM non-CIMP c15	GBM-like c2
TCGA-06-0126-01	TCGA	Cluster 2	>65	<=100	<=50	<=300	<=300	>250	>250	>200	>60<=80	86.59	FALSE	FALSE	FALSE	FALSE	0	FALSE	FALSE	0	FALSE	NaN	FALSE	FALSE	FALSE	FALSE	FALSE	FALSE	FALSE	FALSE	6	210			FALSE	DECEASED	NON G-CIMP	Classical	TRUE	1	TCGA-06-0126-01	211	1	days	GBM	C10-GBM	cluster 3	GBM non-CIMP c15	GBM-like c2
TCGA-06-0127-01	TCGA	Cluster 2	>65	<=100	<=50	<=300	<=300	<=250	<=250	>200	>60<=80	67.08	FALSE	FALSE	FALSE	FALSE	0	FALSE	FALSE	0	FALSE	NaN	FALSE	FALSE	TRUE	FALSE	FALSE	TRUE	FALSE	FALSE	6	120		NonstandardRadiation	FALSE	DECEASED	NON G-CIMP	Classical	TRUE	1	TCGA-06-0127-01	121	1	days	GBM
TCGA-06-0128-01	TCGA	Cluster 2	>65	<=100	<=50	>300	>300	<=250	<=250	>200	>80<=100	66.3	FALSE	FALSE	FALSE	TRUE	59	TRUE	TRUE	29	TRUE	NaN	FALSE	FALSE	TRUE	TRUE	TRUE	TRUE	TRUE	TRUE	6	691		StandardRadiation.TMZChemoLong	FALSE	DECEASED	G-CIMP	Proneural	TRUE	1	TCGA-06-0128-01	691	1	days	Kirc+	C10-GBM	cluster 5	GBM CIMP c16	squamous c3
TCGA-06-0129-01	TCGA	Cluster 2	<=50	>100	>50	>300	>300	<=250	<=250	>200		30.89	TRUE	FALSE	FALSE	TRUE	106	TRUE	TRUE	106	TRUE	NaN	FALSE	FALSE	TRUE	TRUE	TRUE	TRUE	TRUE	TRUE	6	1024		TMZChemoradiation.TMZChemoLong	TRUE	DECEASED	G-CIMP	Proneural	TRUE	1	TCGA-06-0129-01	1024	1	days	Kirc+	C10-GBM	cluster 5	GBM CIMP c16	GBM-like c2
TCGA-06-0130-01	TCGA	Cluster 1	>50<=65	>100	>50	>300	>300	<=250	<=250	>200	>80<=100	54.24	TRUE	FALSE	FALSE	TRUE	207	TRUE	TRUE	207	TRUE	NaN	FALSE	FALSE	FALSE	FALSE	FALSE	TRUE	TRUE	TRUE	6	394		TMZChemoradiation.TMZChemoLong	TRUE	DECEASED	NON G-CIMP	Mesenchymal	TRUE	1	TCGA-06-0130-01	394	1	days	BRCA-LUAD+	C10-GBM	cluster 1	GBM non-CIMP c15	GBM-like c2
TCGA-06-0132-01	TCGA	Cluster 2	<=50	<=100	<=50	>300	>300	>250	>250	>200		49.62	FALSE	FALSE	FALSE	FALSE	0	FALSE	FALSE	0	FALSE	NaN	FALSE	FALSE	TRUE	FALSE	FALSE	TRUE	FALSE	FALSE	6	771		NonstandardRadiation	FALSE	DECEASED	NON G-CIMP	Neural	TRUE	1	TCGA-06-0132-01	771	1	days	GBM
TCGA-06-0133-01	TCGA	Cluster 2	>50<=65	>100	<=50	>300	>300	<=250	<=250	>200		64.07	TRUE	TRUE	TRUE	TRUE	388	TRUE	TRUE	40	TRUE	NaN	FALSE	FALSE	TRUE	TRUE	TRUE	TRUE	TRUE	TRUE	6	435		TMZChemoradiation.TMZChemoLong	TRUE	DECEASED	NON G-CIMP	Neural	TRUE	1	TCGA-06-0133-01	435	1	days	BRCA-LUAD+		cluster 2	GBM non-CIMP c15
TCGA-06-0137-01	TCGA	Cluster 2	>50<=65	<=100	<=50	>300	>300	>250	>250	>200		63.72	FALSE	FALSE	FALSE	TRUE	1	TRUE	FALSE	0	FALSE	NaN	FALSE	FALSE	TRUE	FALSE	FALSE	TRUE	FALSE	FALSE	6	812		NonstandardRadiation.AlkChemoLong	FALSE	DECEASED	NON G-CIMP	Classical	TRUE	1	TCGA-06-0137-01	812	1	days	GBM		cluster 3	GBM non-CIMP c15
TCGA-06-0138-01	TCGA	Cluster 2	<=50	>100	>50	>300	>300	>250	>250	>200	>80<=100	43.08	FALSE	TRUE	TRUE	TRUE	182	TRUE	TRUE	182	TRUE	NaN	FALSE	FALSE	TRUE	FALSE	FALSE	TRUE	FALSE	FALSE	6	737		NonstandardRadiation.TMZChemoLong	FALSE	DECEASED	NON G-CIMP	Neural	TRUE	1	TCGA-06-0138-01	737	1	days	GBM
TCGA-06-0139-01	TCGA	Cluster 2	<=50	>100	>50	>300	>300	<=250	<=250	>200	>60<=80	40.32	FALSE	TRUE	TRUE	TRUE	154	TRUE	TRUE	63	TRUE	NaN	FALSE	FALSE	TRUE	FALSE	FALSE	TRUE	FALSE	FALSE	6	362		NonstandardRadiation.TMZChemoLong	FALSE	DECEASED	NON G-CIMP	Mesenchymal	TRUE	1	TCGA-06-0139-01	362	1	days	Quiet		cluster 1	Low purity c2
TCGA-06-0141-01	TCGA	Cluster 2	>50<=65	>100	>50	>300	>300	<=250	<=250	>200	>80<=100	62.77	TRUE	TRUE	TRUE	TRUE	123	TRUE	TRUE	123	TRUE	NaN	FALSE	FALSE	TRUE	FALSE	FALSE	TRUE	FALSE	FALSE	6	313		TMZChemoradiation.TMZChemoLong	TRUE	DECEASED	NON G-CIMP	Mesenchymal	FALSE	1	TCGA-06-0141-01	313	1	days	Quiet	C1-LUAD-enriched	cluster 1	Cluster 5
TCGA-06-0143-01	TCGA	Cluster 2	>50<=65	<=100	<=50	>300	>300	>250	>250	>200	>60<=80	58.55	FALSE	FALSE	FALSE	FALSE	0	FALSE	FALSE	0	FALSE	NaN	FALSE	FALSE	FALSE	FALSE	FALSE	FALSE	FALSE	FALSE	6	357			FALSE	DECEASED	NON G-CIMP	Mesenchymal	TRUE	1	TCGA-06-0143-01	357	1	days	GBM		cluster 1	GBM non-CIMP c15
TCGA-06-0145-01	TCGA	Cluster 2	>50<=65	<=100	<=50	<=300	<=300	>250	>250	>200		53.83	FALSE	FALSE	FALSE	FALSE	0	FALSE	FALSE	0	FALSE	NaN	FALSE	FALSE	FALSE	FALSE	FALSE	FALSE	FALSE	FALSE	6	71			FALSE	DECEASED	NON G-CIMP	Classical	TRUE	1	TCGA-06-0145-01	71	1	days	GBM		cluster 4	GBM non-CIMP c15
TCGA-06-0146-01	TCGA	Cluster 2	<=50	>100	<=50	>300	>300	>250	>250	>200		33.54	TRUE	TRUE	FALSE	TRUE	300	TRUE	FALSE	0	FALSE	NaN	FALSE	FALSE	TRUE	FALSE	FALSE	TRUE	FALSE	FALSE	6	611		AlkChemoradiation.AlkChemoLong	FALSE	DECEASED	G-CIMP	Proneural	TRUE	1	TCGA-06-0146-01	611	1	days	Kirc+		cluster 5
TCGA-06-0147-01	TCGA	Cluster 2	>50<=65	>100	>50	>300	>300	<=250	>250	>200		51.31	FALSE	TRUE	TRUE	TRUE	245	TRUE	TRUE	244	TRUE	NaN	FALSE	FALSE	TRUE	FALSE	FALSE	TRUE	FALSE	FALSE	6	541		NonstandardRadiation.TMZChemoLong	FALSE	DECEASED	NON G-CIMP	Mesenchymal	TRUE	1	TCGA-06-0147-01	541	1	days	Quiet		cluster 2	GBM non-CIMP c15
TCGA-06-0148-01	TCGA	Cluster 2	>65	<=100	<=50	>300	>300	<=250	<=250	>200		76.23	FALSE	FALSE	FALSE	FALSE	0	FALSE	FALSE	0	FALSE	NaN	FALSE	FALSE	TRUE	FALSE	FALSE	TRUE	FALSE	FALSE	6	307		NonstandardRadiation	FALSE	DECEASED	NON G-CIMP	Classical	TRUE	1	TCGA-06-0148-01	307	1	days	GBM		cluster 3	GBM non-CIMP c15
TCGA-06-0149-01	TCGA	Cluster 2	>65	>100	>50	<=300	<=300	<=250	<=250	>200	>80<=100	74.78	FALSE	TRUE	TRUE	TRUE	170	TRUE	TRUE	170	TRUE	NaN	FALSE	FALSE	TRUE	FALSE	FALSE	TRUE	FALSE	FALSE	6	261		NonstandardRadiation.TMZChemoLong	FALSE	DECEASED	NON G-CIMP	Mesenchymal	TRUE	1	TCGA-06-0149-01	262	1	days	GBM
TCGA-06-0152-01	TCGA	Cluster 2	>65	<=100	<=50	>300	>300	>250	>250	>200		68.02	FALSE	FALSE	FALSE	FALSE	0	FALSE	FALSE	0	FALSE	NaN	FALSE	FALSE	TRUE	FALSE	FALSE	TRUE	FALSE	FALSE	6	375		NonstandardRadiation	FALSE	DECEASED	NON G-CIMP	Mesenchymal	TRUE	1	TCGA-06-0152-01	375	1	days	GBM
TCGA-06-0154-01	TCGA	Cluster 2	>50<=65	<=100	<=50	>300	>300	<=250	<=250	>200		54.81	FALSE	FALSE	FALSE	FALSE	0	FALSE	FALSE	0	FALSE	NaN	FALSE	FALSE	TRUE	FALSE	FALSE	TRUE	FALSE	FALSE	6	423		NonstandardRadiation	FALSE	DECEASED	NON G-CIMP	Mesenchymal	TRUE	1	TCGA-06-0154-01	424	1	days	GBM				GBM-like c2
TCGA-06-0155-01	TCGA	Cluster 2	>50<=65	>100	<=50	>300	>300	>250	>250	>200	>80<=100	61.59	FALSE	TRUE	FALSE	TRUE	124	TRUE	FALSE	0	FALSE	NaN	FALSE	FALSE	TRUE	TRUE	TRUE	TRUE	TRUE	TRUE	6	318		StandardRadiation.AlkChemoLong	FALSE	DECEASED	NON G-CIMP	Mesenchymal	FALSE	1	TCGA-06-0155-01	318	1	days	GBM	C10-GBM	cluster 3	GBM non-CIMP c15	GBM-like c2
TCGA-06-0156-01	TCGA	Cluster 2	>50<=65	<=100	<=50	<=300	<=300	>250	>250	>200		57.31	FALSE	FALSE	FALSE	FALSE	0	FALSE	FALSE	0	FALSE	NaN	FALSE	FALSE	TRUE	FALSE	FALSE	TRUE	FALSE	FALSE	6	178		NonstandardRadiation	FALSE	DECEASED	NON G-CIMP	Proneural	TRUE	1	TCGA-06-0156-01	178	1	days					GBM-like c2
TCGA-06-0157-01	TCGA	Cluster 2	>50<=65	<=100	<=50	<=300	<=300	>250	>250	>200	>40<=60	63.32	FALSE	FALSE	FALSE	FALSE	0	FALSE	FALSE	0	FALSE	NaN	FALSE	FALSE	TRUE	FALSE	FALSE	TRUE	FALSE	FALSE	6	97		NonstandardRadiation	FALSE	DECEASED	NON G-CIMP	Classical	TRUE	1	TCGA-06-0157-01	97	1	days	GBM
TCGA-06-0158-01	TCGA	Cluster 2	>65	<=100	<=50	>300	>300	<=250	<=250	>200	>80<=100	73.52	FALSE	TRUE	FALSE	TRUE	62	TRUE	FALSE	0	FALSE	NaN	FALSE	FALSE	TRUE	FALSE	FALSE	TRUE	FALSE	FALSE	6	329		NonstandardRadiation.AlkChemoLong	FALSE	DECEASED	NON G-CIMP	Classical	TRUE	1	TCGA-06-0158-01	329	1	days	GBM
TCGA-06-0162-01	TCGA	Cluster 2	<=50	<=100	<=50	<=300	<=300	>250	>250	>200	>60<=80	47.29	FALSE	FALSE	FALSE	FALSE	0	FALSE	FALSE	0	FALSE	NaN	FALSE	FALSE	TRUE	FALSE	FALSE	TRUE	FALSE	FALSE	6	104		NonstandardRadiation	FALSE	DECEASED	NON G-CIMP	Neural	TRUE	1	TCGA-06-0162-01	104	1	days	GBM
TCGA-06-0164-01	TCGA	Cluster 2	<=50	<=100	<=50	>300	>300	>250	>250	>200		47.94	FALSE	TRUE	FALSE	TRUE	31	TRUE	FALSE	0	FALSE	NaN	FALSE	FALSE	TRUE	FALSE	FALSE	TRUE	FALSE	FALSE	6	1730		NonstandardRadiation.AlkChemoLong	FALSE	DECEASED	NON G-CIMP	Mesenchymal	TRUE	1	TCGA-06-0164-01	1731	1	days	GBM
TCGA-06-0166-01	TCGA	Cluster 2	>50<=65	<=100	<=50	<=300	<=300	<=250	<=250	>200		51.75	FALSE	TRUE	FALSE	TRUE	47	TRUE	FALSE	0	FALSE	NaN	FALSE	FALSE	TRUE	FALSE	FALSE	TRUE	FALSE	FALSE	6	178		NonstandardRadiation.AlkChemoLong	FALSE	DECEASED	NON G-CIMP	Proneural	TRUE	1	TCGA-06-0166-01	178	1	days	Kirc+
TCGA-06-0168-01	TCGA	Cluster 2	>50<=65	>100	>50	>300	>300	>250	>250	>200		59.62	TRUE	TRUE	TRUE	TRUE	397	TRUE	TRUE	397	TRUE	NaN	FALSE	FALSE	TRUE	FALSE	FALSE	TRUE	FALSE	FALSE	6	598		TMZChemoradiation.TMZChemoLong	TRUE	DECEASED	NON G-CIMP	Mesenchymal	TRUE	1	TCGA-06-0168-01	598	1	days	BRCA-LUAD+
TCGA-06-0169-01	TCGA	Cluster 2	>65	<=100	<=50	<=300	<=300	<=250	<=250	>200	>80<=100	68.79	TRUE	TRUE	TRUE	TRUE	49	TRUE	TRUE	49	TRUE	NaN	FALSE	FALSE	TRUE	FALSE	FALSE	TRUE	FALSE	FALSE	6	100		TMZChemoradiation.TMZChemoLong	TRUE	DECEASED	NON G-CIMP	Mesenchymal	FALSE	1	TCGA-06-0169-01	100	1	days	GBM		cluster 2	GBM non-CIMP c15
TCGA-06-0171-01	TCGA	Cluster 2	>65	<=100	<=50	>300	>300	<=250	<=250	>200		65.94	FALSE	TRUE	TRUE	TRUE	29	TRUE	TRUE	29	TRUE	NaN	FALSE	FALSE	TRUE	FALSE	FALSE	TRUE	FALSE	FALSE	6	399		NonstandardRadiation.TMZChemoLong	FALSE	DECEASED	NON G-CIMP	Neural	TRUE	1	TCGA-06-0171-01	399	1	days	GBM				squamous c3
TCGA-06-0173-01	TCGA	Cluster 2	>65	<=100	<=50	<=300	<=300	>250	>250	>200		72.68	FALSE	FALSE	FALSE	FALSE	0	FALSE	FALSE	0	FALSE	NaN	FALSE	FALSE	FALSE	FALSE	FALSE	FALSE	FALSE	FALSE	6	136			FALSE	DECEASED	NON G-CIMP	Neural	TRUE	1	TCGA-06-0173-01	136	1	days	GBM
TCGA-06-0174-01	TCGA	Cluster 2	>50<=65	<=100	<=50	<=300	<=300	<=250	<=250	>200	>80<=100	54.28	FALSE	FALSE	FALSE	FALSE	0	FALSE	FALSE	0	FALSE	NaN	FALSE	FALSE	TRUE	FALSE	FALSE	TRUE	FALSE	FALSE	6	98		NonstandardRadiation	FALSE	DECEASED	NON G-CIMP	Proneural	TRUE	1	TCGA-06-0174-01	98	1	days	GBM
TCGA-06-0175-01	TCGA	Cluster 2	>65	<=100	<=50	<=300	<=300	<=250	<=250	>200		69.97	FALSE	FALSE	FALSE	FALSE	0	FALSE	FALSE	0	FALSE	NaN	FALSE	FALSE	FALSE	FALSE	FALSE	FALSE	FALSE	FALSE	6	123			FALSE	DECEASED	NON G-CIMP	Mesenchymal	TRUE	1	TCGA-06-0175-01	123	1	days	GBM
TCGA-06-0177-01	TCGA	Cluster 2	>50<=65	<=100	<=50	<=300	<=300	>250	>250	>200	>60<=80	64.33	FALSE	FALSE	FALSE	FALSE	0	FALSE	FALSE	0	FALSE	NaN	FALSE	FALSE	FALSE	FALSE	FALSE	FALSE	FALSE	FALSE	6	126			FALSE	DECEASED	NON G-CIMP	Proneural	TRUE	1	TCGA-06-0177-01	127	1	days	GBM
TCGA-06-0179-01	TCGA	Cluster 2	>50<=65	>100	>50	>300	>300	<=250	<=250	>200	>60<=80	64.2	FALSE	TRUE	TRUE	TRUE	185	TRUE	TRUE	185	TRUE	NaN	FALSE	FALSE	TRUE	FALSE	FALSE	TRUE	FALSE	FALSE	6	616		NonstandardRadiation.TMZChemoLong	FALSE	DECEASED	NON G-CIMP	Neural	TRUE	1	TCGA-06-0179-01	616	1	days	GBM
TCGA-06-0182-01	TCGA	Cluster 2	>65	<=100	<=50	<=300	<=300	>250	>250	>200	>60<=80	76.56	FALSE	FALSE	FALSE	FALSE	0	FALSE	FALSE	0	FALSE	NaN	FALSE	FALSE	FALSE	FALSE	FALSE	FALSE	FALSE	FALSE	6	111			FALSE	DECEASED	NON G-CIMP	Neural	TRUE	1	TCGA-06-0182-01	111	1	days	GBM
TCGA-06-0187-01	TCGA	Cluster 2	>65	>100	>50	>300	>300	>250	>250	>200	>60<=80	69.31	FALSE	TRUE	TRUE	TRUE	154	TRUE	TRUE	154	TRUE	NaN	FALSE	FALSE	TRUE	FALSE	FALSE	TRUE	FALSE	FALSE	6	828		NonstandardRadiation.TMZChemoLong	FALSE	DECEASED	NON G-CIMP	Classical	TRUE	1	TCGA-06-0187-01	828	1	days	GBM
TCGA-06-0189-01	TCGA	Cluster 2	>50<=65	>100	>50	>300	>300	>250	>250	>200		55.57	FALSE	TRUE	TRUE	TRUE	305	TRUE	TRUE	305	TRUE	NaN	FALSE	FALSE	TRUE	FALSE	FALSE	TRUE	FALSE	FALSE	6	469		NonstandardRadiation.TMZChemoLong	FALSE	DECEASED	NON G-CIMP	Mesenchymal	TRUE	1	TCGA-06-0189-01	469	1	days	Kirc+				GBM-like c2
TCGA-06-0190-01	TCGA	Cluster 2	>50<=65	>100	>50	>300	>300	<=250	<=250	>200	>80<=100	62.52	FALSE	TRUE	TRUE	TRUE	397	TRUE	TRUE	397	TRUE	NaN	FALSE	FALSE	TRUE	FALSE	FALSE	TRUE	FALSE	FALSE	6	317		NonstandardRadiation.TMZChemoLong	FALSE	DECEASED	NON G-CIMP	Mesenchymal	TRUE	1	TCGA-06-0190-01	317	1	days	GBM
TCGA-06-0194-01	TCGA	Cluster 2	<=50	<=100	<=50	<=300	<=300	<=250	<=250	>200		37.92	FALSE	FALSE	FALSE	FALSE	0	FALSE	FALSE	0	FALSE	NaN	FALSE	FALSE	FALSE	FALSE	FALSE	FALSE	FALSE	FALSE	6	142			FALSE	DECEASED	NON G-CIMP	Mesenchymal	TRUE	1	TCGA-06-0194-01	142	1	days	GBM
TCGA-06-0195-01	TCGA	Cluster 2	>50<=65	<=100	<=50	<=300	<=300	<=250	<=250	>200		63.33	FALSE	FALSE	FALSE	FALSE	0	FALSE	FALSE	0	FALSE	NaN	FALSE	FALSE	TRUE	FALSE	FALSE	TRUE	FALSE	FALSE	6	225		NonstandardRadiation	FALSE	DECEASED	NON G-CIMP	Neural	TRUE	1	TCGA-06-0195-01	225	1	days	BRCA-LUAD+
TCGA-06-0197-01	TCGA	Cluster 2	>65	<=100	<=50	<=300	<=300	<=250	<=250	>200		65.97	FALSE	FALSE	FALSE	FALSE	0	FALSE	FALSE	0	FALSE	NaN	FALSE	FALSE	FALSE	FALSE	FALSE	FALSE	FALSE	FALSE	6	168			FALSE	DECEASED	NON G-CIMP	Mesenchymal	TRUE	1	TCGA-06-0197-01	169	1	days	GBM
TCGA-06-0201-01	TCGA	Cluster 2	>50<=65	<=100	<=50	<=300	<=300	>250	>250	>200		51.06	FALSE	FALSE	FALSE	FALSE	0	FALSE	FALSE	0	FALSE	NaN	FALSE	FALSE	FALSE	FALSE	FALSE	FALSE	FALSE	FALSE	6	12			FALSE	DECEASED		Mesenchymal	FALSE	1	TCGA-06-0201-01	12	1	days	GBM
TCGA-06-0206-01	TCGA	Cluster 2	<=50	<=100	<=50	<=300	<=300	<=250	>250	<=200		40.9	FALSE	FALSE	FALSE	FALSE	0	FALSE	FALSE	0	FALSE	NaN	FALSE	FALSE	FALSE	FALSE	FALSE	FALSE	FALSE	FALSE	6	232			FALSE	DECEASED	NON G-CIMP	Mesenchymal	FALSE	1	TCGA-06-0206-01	233	1	days	BRCA-LUAD+
TCGA-06-0208-01	TCGA	Cluster 2	>50<=65	<=100	<=50	<=300	<=300	<=250	<=250	>200	>80<=100	52.31	TRUE	TRUE	FALSE	TRUE	19	TRUE	FALSE	0	FALSE	NaN	FALSE	FALSE	TRUE	FALSE	FALSE	TRUE	FALSE	FALSE	6	255		AlkChemoradiation.AlkChemoLong	FALSE	DECEASED	NON G-CIMP	Neural	TRUE	1	TCGA-06-0208-01	256	1	days	GBM
TCGA-06-0210-01	TCGA	Cluster 2	>65	<=100	<=50	<=300	<=300	<=250	<=250	>200		72.83	FALSE	FALSE	FALSE	FALSE	0	FALSE	FALSE	0	FALSE	NaN	FALSE	FALSE	TRUE	FALSE	FALSE	TRUE	FALSE	FALSE	6	225		NonstandardRadiation	FALSE	DECEASED	NON G-CIMP	Mesenchymal	TRUE	1	TCGA-06-0210-01	225	1	days	GBM
TCGA-06-0211-01	TCGA	Cluster 2	<=50	<=100	<=50	>300	>300	<=250	<=250	>200		47.95	FALSE	TRUE	FALSE	TRUE	61	TRUE	FALSE	0	FALSE	NaN	FALSE	FALSE	TRUE	FALSE	FALSE	TRUE	FALSE	FALSE	6	360		NonstandardRadiation.AlkChemoLong	FALSE	DECEASED	NON G-CIMP	Classical	TRUE	1	TCGA-06-0211-01	360	1	days	GBM
TCGA-06-0213-01	TCGA	Cluster 2	>50<=65	<=100	<=50	<=300	<=300	>250	>250	>200		55.12	FALSE	FALSE	FALSE	FALSE	0	FALSE	FALSE	0	FALSE	NaN	FALSE	FALSE	FALSE	FALSE	FALSE	FALSE	FALSE	FALSE	6	16			FALSE	DECEASED	NON G-CIMP	Neural	FALSE	1	TCGA-06-0213-01	16	1	days	GBM
TCGA-06-0214-01	TCGA	Cluster 2	>65	<=100	<=50	>300	>300	<=250	<=250	>200		66.22	FALSE	FALSE	FALSE	FALSE	0	FALSE	FALSE	0	FALSE	NaN	FALSE	FALSE	TRUE	FALSE	FALSE	TRUE	FALSE	FALSE	6	457		NonstandardRadiation	FALSE	DECEASED	NON G-CIMP	Neural	TRUE	1	TCGA-06-0214-01	457	1	days	GBM
TCGA-06-0216-01	TCGA	Cluster 2	>50<=65	<=100	<=50	>300	>300	<=250	<=250	>200	>80<=100	61.67	FALSE	FALSE	FALSE	FALSE	0	FALSE	FALSE	0	FALSE	NaN	FALSE	FALSE	TRUE	FALSE	FALSE	TRUE	FALSE	FALSE	6	735		NonstandardRadiation	FALSE	DECEASED	NON G-CIMP	Proneural	FALSE	1	TCGA-06-0216-01	735	1	days	BRCA-LUAD+
TCGA-06-0219-01	TCGA	Cluster 2	>65	<=100	<=50	<=300	<=300	>250	>250	>200		67.04	FALSE	FALSE	FALSE	FALSE	0	FALSE	FALSE	0	FALSE	NaN	FALSE	FALSE	FALSE	FALSE	FALSE	FALSE	FALSE	FALSE	6	21			FALSE	DECEASED	NON G-CIMP	Neural	TRUE	1	TCGA-06-0219-01	22	1	days	Kirc+
TCGA-06-0221-01	TCGA	Cluster 2	<=50	<=100	<=50	>300	>300	>250	>250	>200		31.03	FALSE	FALSE	FALSE	FALSE	0	FALSE	FALSE	0	FALSE	NaN	FALSE	FALSE	TRUE	FALSE	FALSE	TRUE	FALSE	FALSE	6	603		NonstandardRadiation	FALSE	DECEASED	G-CIMP	Neural	TRUE	1	TCGA-06-0221-01	603	1	days	Kirc+		cluster 5
TCGA-06-0237-01	TCGA	Cluster 2	>65	>100	>50	>300	>300	>250	>250	>200		75.93	TRUE	TRUE	TRUE	TRUE	182	TRUE	TRUE	182	TRUE	NaN	FALSE	FALSE	TRUE	FALSE	FALSE	TRUE	FALSE	FALSE	6	415		TMZChemoradiation.TMZChemoLong	TRUE	DECEASED	NON G-CIMP	Neural	TRUE	1	TCGA-06-0237-01	415	1	days	GBM
TCGA-06-0238-01	TCGA	Cluster 2	<=50	>100	>50	>300	>300	>250	>250	>200	>80<=100	46.64	TRUE	TRUE	TRUE	TRUE	264	TRUE	TRUE	264	TRUE	NaN	FALSE	FALSE	TRUE	FALSE	FALSE	TRUE	FALSE	FALSE	6	404		TMZChemoradiation.TMZChemoLong	TRUE	DECEASED	NON G-CIMP	Proneural	TRUE	1	TCGA-06-0238-01	405	1	days	GBM	C10-GBM			GBM-like c2
TCGA-06-0394-01	TCGA	Cluster 2	>50<=65	<=100	<=50	>300	>300	<=250	<=250	>200		51.78	FALSE	FALSE	FALSE	FALSE	0	FALSE	FALSE	0	FALSE	NaN	FALSE	FALSE	FALSE	FALSE	FALSE	FALSE	FALSE	FALSE	6	329			FALSE	DECEASED	NON G-CIMP	Classical	TRUE	1	TCGA-06-0394-01	329	1	days	GBM
TCGA-06-0397-01	TCGA	Cluster 2	>50<=65	<=100	<=50	<=300	<=300	>250	>250	>200		57.49	FALSE	FALSE	FALSE	FALSE	0	FALSE	FALSE	0	FALSE	NaN	FALSE	FALSE	FALSE	FALSE	FALSE	FALSE	FALSE	FALSE	6	121			FALSE	DECEASED	NON G-CIMP	Mesenchymal	TRUE	1	TCGA-06-0397-01	274	1	days	Kirc+
TCGA-06-0402-01	TCGA	Cluster 2	>65	<=100	<=50	<=300	<=300	>250	>250	>200		71.35	FALSE	FALSE	FALSE	FALSE	0	FALSE	FALSE	0	FALSE	NaN	FALSE	FALSE	FALSE	FALSE	FALSE	FALSE	FALSE	FALSE	6	8			FALSE	DECEASED	NON G-CIMP	Classical	TRUE	1	TCGA-06-0402-01	8	1	days	GBM
TCGA-06-0409-01	TCGA	Cluster 2	<=50	<=100	<=50	>300	>300	>250	>250	>200		43.87	FALSE	FALSE	FALSE	FALSE	0	FALSE	FALSE	0	FALSE	NaN	FALSE	FALSE	FALSE	FALSE	FALSE	FALSE	FALSE	FALSE	6	2201			FALSE	DECEASED	NON G-CIMP	Mesenchymal	TRUE	1	TCGA-06-0409-01	2201	1	days	GBM
TCGA-06-0410-01	TCGA	Cluster 2	>65	<=100	<=50	<=300	<=300	>250	>250	>200		76.89	FALSE	FALSE	FALSE	FALSE	0	FALSE	FALSE	0	FALSE	NaN	FALSE	FALSE	FALSE	FALSE	FALSE	FALSE	FALSE	FALSE	6	142			FALSE	DECEASED	NON G-CIMP	Proneural	TRUE	1	TCGA-06-0410-01	143	1	days	Kirc+
TCGA-06-0412-01	TCGA	Cluster 2	>50<=65	<=100	<=50	<=300	<=300	<=250	<=250	>200		56.45	FALSE	FALSE	FALSE	FALSE	0	FALSE	FALSE	0	FALSE	NaN	FALSE	FALSE	TRUE	FALSE	FALSE	TRUE	FALSE	FALSE	6	291		NonstandardRadiation	FALSE	DECEASED	NON G-CIMP	Mesenchymal	TRUE	1	TCGA-06-0412-01	291	1	days	GBM
TCGA-06-0413-01	TCGA	Cluster 2	>65	<=100	<=50	<=300	<=300	>250	>250	>200		77.85	FALSE	FALSE	FALSE	FALSE	0	FALSE	FALSE	0	FALSE	NaN	FALSE	FALSE	FALSE	FALSE	FALSE	FALSE	FALSE	FALSE	6	96			FALSE	DECEASED	NON G-CIMP	Proneural	TRUE	1	TCGA-06-0413-01	96	1	days	GBM
TCGA-06-0414-01	TCGA	Cluster 2	>50<=65	>100	<=50	>300	>300	>250	>250	>200		63.56	FALSE	TRUE	FALSE	TRUE	366	TRUE	FALSE	0	FALSE	NaN	FALSE	FALSE	TRUE	FALSE	FALSE	TRUE	FALSE	FALSE	6	1068		NonstandardRadiation.AlkChemoLong	FALSE	DECEASED	NON G-CIMP	Proneural	TRUE	1	TCGA-06-0414-01	1068	1	days	BRCA-LUAD+
TCGA-06-0645-01	TCGA	Cluster 2	>50<=65	<=100	<=50	<=300	<=300	>250	>250	>200		55.98	FALSE	FALSE	FALSE	FALSE	0	FALSE	FALSE	0	FALSE	NaN	FALSE	FALSE	FALSE	FALSE	FALSE	FALSE	FALSE	FALSE	6	175			FALSE	DECEASED	NON G-CIMP	Mesenchymal	TRUE	1	TCGA-06-0645-01	175	1	days	GBM
TCGA-06-0646-01	TCGA	Cluster 2	>50<=65	<=100	<=50	<=300	<=300	<=250	<=250	>200	>80<=100	60.98	TRUE	TRUE	TRUE	TRUE	43	TRUE	TRUE	43	TRUE	NaN	FALSE	FALSE	TRUE	FALSE	FALSE	TRUE	FALSE	FALSE	6	175		TMZChemoradiation.TMZChemoLong	TRUE	DECEASED	NON G-CIMP	Proneural	TRUE	1	TCGA-06-0646-01	175	1	days	GBM
TCGA-06-0648-01	TCGA	Cluster 2	>65	>100	>50	<=300	<=300	<=250	<=250	>200	>80<=100	77.97	FALSE	TRUE	TRUE	TRUE	122	TRUE	TRUE	122	TRUE	NaN	FALSE	FALSE	TRUE	FALSE	FALSE	TRUE	FALSE	FALSE	6	297		NonstandardRadiation.TMZChemoLong	FALSE	DECEASED	NON G-CIMP	Proneural	TRUE	1	TCGA-06-0648-01	298	1	days	GBM
TCGA-06-0649-01	TCGA	Cluster 2	>65	<=100	<=50	<=300	<=300	>250	>250	>200		73.36	FALSE	FALSE	FALSE	FALSE	0	FALSE	FALSE	0	FALSE	NaN	FALSE	FALSE	FALSE	FALSE	FALSE	FALSE	FALSE	FALSE	6	64			FALSE	DECEASED	NON G-CIMP	Neural	FALSE	1	TCGA-06-0649-01	64	1	days	GBM
TCGA-06-0745-01	TCGA	Cluster 2	>50<=65	<=100	<=50	<=300	<=300	<=250	<=250	>200	>80<=100	59.92	FALSE	FALSE	FALSE	FALSE	0	FALSE	FALSE	0	FALSE	NaN	FALSE	FALSE	TRUE	FALSE	FALSE	TRUE	FALSE	FALSE	6	238		NonstandardRadiation	FALSE	DECEASED	NON G-CIMP	Proneural	FALSE	1	TCGA-06-0745-01	239	1	days	GBM
TCGA-06-0747-01	TCGA	NA	>50<=65	<=100	<=50	<=300	<=300	>250	>250	>200	>80<=100	53.82	FALSE	FALSE	FALSE	FALSE	0	FALSE	FALSE	0	FALSE	NaN	FALSE	FALSE	TRUE	FALSE	FALSE	TRUE	FALSE	FALSE	6	82		NonstandardRadiation	FALSE	DECEASED	NON G-CIMP	Classical	FALSE	1	TCGA-06-0747-01	82	1	days	GBM
TCGA-06-0749-01	TCGA	Cluster 2	>50<=65	<=100	<=50	<=300	<=300	>250	>250	>200		50.84	FALSE	FALSE	FALSE	FALSE	0	FALSE	FALSE	0	FALSE	NaN	FALSE	FALSE	FALSE	FALSE	FALSE	FALSE	FALSE	FALSE	6	81			FALSE	DECEASED	NON G-CIMP	Neural	FALSE	1	TCGA-06-0749-01	82	1	days	GBM
TCGA-06-0750-01	TCGA	Cluster 2	<=50	<=100	<=50	<=300	<=300	>250	>250	>200	>80<=100	43.85	FALSE	FALSE	FALSE	FALSE	0	FALSE	FALSE	0	FALSE	NaN	FALSE	FALSE	FALSE	FALSE	FALSE	FALSE	FALSE	FALSE	6	28			FALSE	DECEASED	NON G-CIMP	Mesenchymal	FALSE	1	TCGA-06-0750-01	28	1	days	GBM
TCGA-06-1086-01	TCGA	Cluster 2	<=50	>100	>50	<=300	<=300	>250	>250	>200	>80<=100	42.83	FALSE	TRUE	TRUE	TRUE	122	TRUE	TRUE	122	TRUE	NaN	FALSE	FALSE	TRUE	TRUE	TRUE	TRUE	TRUE	TRUE	6	208		StandardRadiation.TMZChemoLong	FALSE	DECEASED	NON G-CIMP	Mesenchymal	FALSE	1	TCGA-06-1086-01	208	1	days	Kirc+		cluster 6	GBM non-CIMP c15	GBM-like c2
TCGA-06-1087-01	TCGA	Cluster 2	>65	<=100	>50	<=300	<=300	<=250	>250	<=200	>60<=80	75.72	TRUE	TRUE	TRUE	TRUE	58	TRUE	TRUE	58	TRUE	NaN	FALSE	FALSE	TRUE	TRUE	TRUE	TRUE	TRUE	TRUE	6	123		TMZChemoradiation.TMZChemoLong	TRUE	DECEASED	NON G-CIMP	Proneural	FALSE	1	TCGA-06-1087-01	123	1	days	GBM		cluster 6	GBM non-CIMP c15	KIRC-like c1
TCGA-06-1800-01	TCGA	Cluster 2	>50<=65	>100	>50	>300	>300	>250	>250	>200	>60<=80	61.14	FALSE	TRUE	TRUE	TRUE	181	TRUE	TRUE	181	TRUE	NaN	FALSE	FALSE	TRUE	TRUE	TRUE	TRUE	TRUE	TRUE	6	815		StandardRadiation.TMZChemoLong	FALSE	DECEASED	NON G-CIMP	Mesenchymal	FALSE	1	TCGA-06-1800-01	815	1	days	GBM		cluster 1	GBM non-CIMP c15	GBM-like c2
TCGA-06-2557-01	TCGA	Cluster 2	>65	<=100	<=50	<=300	<=300	>250	>250	>200	>40<=60	76.6	FALSE	FALSE	FALSE	FALSE	0	FALSE	FALSE	0	FALSE	NaN	FALSE	FALSE	FALSE	FALSE	FALSE	FALSE	FALSE	FALSE	6	33			FALSE	DECEASED	NON G-CIMP	Mesenchymal	FALSE	1	TCGA-06-2557-01	33	1	days	GBM	C10-GBM	cluster 3	GBM non-CIMP c15	GBM-like c2
TCGA-06-2558-01	TCGA	Cluster 2	>65	<=100	<=50	>300	>300	>250	>250	>200	>60<=80	75.32	FALSE	FALSE	FALSE	FALSE	0	FALSE	FALSE	0	FALSE	NaN	FALSE	FALSE	TRUE	TRUE	TRUE	TRUE	TRUE	TRUE	6	380		StandardRadiation	FALSE	DECEASED	NON G-CIMP	Proneural	FALSE	1	TCGA-06-2558-01	380	1	days	GBM	C10-GBM	cluster 1	GBM non-CIMP c15	GBM-like c2
TCGA-06-2559-01	TCGA	Cluster 2	>65	<=100	<=50	<=300	<=300	>250	>250	>200	>60<=80	83.72	TRUE	TRUE	TRUE	TRUE	22	TRUE	TRUE	22	TRUE	NaN	FALSE	FALSE	FALSE	FALSE	FALSE	TRUE	FALSE	FALSE	6	149		TMZChemoradiation.TMZChemoLong	TRUE	DECEASED	NON G-CIMP	Proneural	FALSE	1	TCGA-06-2559-01	150	1	days	GBM	C10-GBM	cluster 6	GBM non-CIMP c15	GBM-like c2
TCGA-06-2566-01	TCGA	Cluster 2	<=50	<=100	<=50	<=300	<=300	>250	>250	>200	>80<=100	23.07	TRUE	TRUE	TRUE	TRUE	46	TRUE	TRUE	46	TRUE	NaN	FALSE	FALSE	TRUE	FALSE	TRUE	TRUE	FALSE	TRUE	6	182		TMZChemoradiation.TMZChemoLong	TRUE	DECEASED	NON G-CIMP	Neural	FALSE	1	TCGA-06-2566-01	182	1	days	Kirc+		cluster 1	GBM non-CIMP c15	GBM-like c2
TCGA-06-2567-01	TCGA	Cluster 2	>65	<=100	<=50	<=300	<=300	>250	>250	>200	>80<=100	65.05	FALSE	TRUE	TRUE	TRUE	0	FALSE	TRUE	0	FALSE	NaN	FALSE	FALSE	TRUE	FALSE	FALSE	TRUE	FALSE	FALSE	6	133		NonstandardRadiation.TMZChemo	FALSE	DECEASED	NON G-CIMP	Neural	FALSE	1	TCGA-06-2567-01	133	1	days	Kirc+	C10-GBM	cluster 2	GBM non-CIMP c15	GBM-like c2
TCGA-06-5408-01	TCGA	Cluster 2	>50<=65	<=100	>50	>300	>300	<=250	<=250	>200	>80<=100	54.93	FALSE	TRUE	TRUE	TRUE	60	TRUE	TRUE	60	TRUE	NaN	FALSE	FALSE	TRUE	TRUE	TRUE	TRUE	TRUE	TRUE	6	356		StandardRadiation.TMZChemoLong	FALSE	DECEASED	NON G-CIMP	Classical	FALSE	1	TCGA-06-5408-01	357	1	days	GBM	C10-GBM	cluster 2	GBM non-CIMP c15	GBM-like c2
TCGA-06-5410-01	TCGA	Cluster 2	>65	<=100	<=50	<=300	<=300	>250	>250	>200	>60<=80	72.27	FALSE	FALSE	FALSE	FALSE	0	FALSE	FALSE	0	FALSE	NaN	FALSE	FALSE	FALSE	FALSE	FALSE	FALSE	FALSE	FALSE	6	107			FALSE	DECEASED	NON G-CIMP	Mesenchymal	FALSE	1	TCGA-06-5410-01	108	1	days	Quiet	C5-KIRC	cluster 1	Low purity c2	KIRC-like c1
TCGA-06-5411-01	TCGA	Cluster 2	>50<=65	>100	>50	<=300	<=300	<=250	<=250	>200	>80<=100	51.56	FALSE	TRUE	TRUE	TRUE	123	TRUE	TRUE	123	TRUE	NaN	FALSE	FALSE	TRUE	TRUE	TRUE	TRUE	TRUE	TRUE	6	254		StandardRadiation.TMZChemoLong	FALSE	DECEASED	NON G-CIMP	Neural	FALSE	1	TCGA-06-5411-01	254	1	days	GBM	C10-GBM	cluster 1	GBM non-CIMP c15	GBM-like c2
TCGA-06-5412-01	TCGA	Cluster 2	>65	<=100	<=50	<=300	<=300	<=250	<=250	>200	>80<=100	78.75	FALSE	TRUE	TRUE	TRUE	1	TRUE	TRUE	1	TRUE	NaN	FALSE	FALSE	TRUE	TRUE	TRUE	TRUE	TRUE	TRUE	6	138		StandardRadiation.TMZChemoLong	FALSE	DECEASED	NON G-CIMP	Mesenchymal	FALSE	1	TCGA-06-5412-01	138	1	days	GBM	C10-GBM	cluster 1	GBM non-CIMP c15	KIRC-like c1
TCGA-06-5418-01	TCGA	Cluster 2	>65	<=100	<=50	<=300	<=300	>250	>250	>200	>60<=80	75.52	FALSE	FALSE	FALSE	FALSE	0	FALSE	FALSE	0	FALSE	NaN	FALSE	FALSE	FALSE	FALSE	FALSE	FALSE	FALSE	FALSE	6	83			FALSE	DECEASED	NON G-CIMP	Mesenchymal	FALSE	1	TCGA-06-5418-01	83	1	days	GBM	C10-GBM	cluster 3	GBM non-CIMP c15	GBM-like c2
TCGA-06-5856-01	TCGA	Cluster 2	>50<=65	<=100	<=50	<=300	<=300	>250	>250	>200		58.13	FALSE	FALSE	FALSE	FALSE	0	FALSE	FALSE	0	FALSE	NaN	FALSE	FALSE	FALSE	FALSE	FALSE	FALSE	FALSE	FALSE	6	114			FALSE	DECEASED	NON G-CIMP	Classical	FALSE	1	TCGA-06-5856-01	114	1	days	GBM	C10-GBM	cluster 4	GBM non-CIMP c15	GBM-like c2
TCGA-06-6391-01	TCGA	Cluster 2	<=50	<=100	<=50	<=300	<=300	>250	>250	>200		44.37	FALSE	FALSE	FALSE	FALSE	0	FALSE	FALSE	0	FALSE	NaN	FALSE	FALSE	FALSE	FALSE	FALSE	FALSE	FALSE	FALSE	6	44			FALSE	DECEASED	NON G-CIMP	Proneural	FALSE	1	TCGA-06-6391-01	45	1	days	Kirc+	C10-GBM	cluster 1	GBM non-CIMP c15	GBM-like c2
TCGA-08-0244-01	TCGA	Cluster 2	>50<=65	<=100	<=50	>300	>300	>250	>250	>200	>80<=100	62.11	TRUE	TRUE	TRUE	TRUE	41	TRUE	TRUE	41	TRUE	NaN	FALSE	FALSE	TRUE	TRUE	TRUE	TRUE	TRUE	TRUE	8	690		TMZChemoradiation.TMZChemoLong	TRUE	DECEASED	NON G-CIMP	Classical	TRUE	1	TCGA-08-0244-01	690	1	days	GBM
TCGA-08-0245-01	TCGA	Cluster 2	<=50	>100	>50	>300	>300	>250	>250	>200	>80<=100	31.79	FALSE	FALSE	FALSE	TRUE	475	TRUE	TRUE	284	TRUE	NaN	FALSE	FALSE	TRUE	TRUE	TRUE	TRUE	TRUE	TRUE	8	1151		StandardRadiation.TMZChemoLong	FALSE	DECEASED	NON G-CIMP	Proneural	TRUE	1	TCGA-08-0245-01	1151	1	days	GBM				squamous c3
TCGA-08-0246-01	TCGA	Cluster 2	>50<=65	<=100	>50	<=300	<=300	<=250	<=250	>200	>80<=100	57.42	TRUE	TRUE	TRUE	TRUE	58	TRUE	TRUE	58	TRUE	NaN	FALSE	FALSE	TRUE	FALSE	FALSE	TRUE	FALSE	FALSE	8	127		TMZChemoradiation.TMZChemoLong	TRUE	DECEASED	NON G-CIMP	Classical	TRUE	1	TCGA-08-0246-01	127	1	days	Kirc+
TCGA-08-0344-01	TCGA	Cluster 2	>65	>100	<=50	>300	>300	>250	>250	>200	>80<=100	66.4	FALSE	FALSE	FALSE	TRUE	265	TRUE	FALSE	0	FALSE	NaN	FALSE	FALSE	TRUE	FALSE	FALSE	TRUE	FALSE	FALSE	8	3524		NonstandardRadiation.AlkChemoLong	FALSE	DECEASED	G-CIMP	Proneural	TRUE	1	TCGA-08-0344-01	3524	1	days	Kirc+		cluster 5		GBM-like c2
TCGA-08-0345-01	TCGA	Cluster 2	>65	<=100	<=50	<=300	<=300	>250	>250	>200	>60<=80	71.07	FALSE	FALSE	FALSE	FALSE	0	FALSE	FALSE	0	FALSE	NaN	FALSE	FALSE	TRUE	FALSE	FALSE	TRUE	FALSE	FALSE	8	53		NonstandardRadiation	FALSE	DECEASED	NON G-CIMP	Proneural	TRUE	1	TCGA-08-0345-01	53	1	days	GBM				GBM-like c2
TCGA-08-0346-01	TCGA	Cluster 2	>65	<=100	<=50	<=300	<=300	<=250	<=250	>200	>80<=100	69.57	FALSE	FALSE	FALSE	FALSE	0	FALSE	FALSE	0	FALSE	NaN	FALSE	FALSE	TRUE	TRUE	TRUE	TRUE	TRUE	TRUE	8	256		StandardRadiation	FALSE	DECEASED	NON G-CIMP	Mesenchymal	TRUE	1	TCGA-08-0346-01	256	1	days	GBM				GBM-like c2
TCGA-08-0347-01	TCGA	Cluster 2	>50<=65	>100	<=50	>300	>300	<=250	<=250	>200		50.33	FALSE	FALSE	FALSE	TRUE	515	TRUE	FALSE	0	FALSE	NaN	FALSE	FALSE	TRUE	TRUE	TRUE	TRUE	TRUE	TRUE	8	782		StandardRadiation.AlkChemoLong	FALSE	DECEASED	NON G-CIMP	Proneural	TRUE	1	TCGA-08-0347-01	782	1	days	GBM				GBM-like c2
TCGA-08-0348-01	TCGA	Cluster 2	>50<=65	>100	>50	>300	>300	<=250	>250	<=200	>80<=100	63.99	TRUE	TRUE	TRUE	TRUE	251	TRUE	TRUE	177	TRUE	NaN	FALSE	FALSE	TRUE	TRUE	TRUE	TRUE	TRUE	TRUE	8	370		TMZChemoradiation.TMZChemoLong	TRUE	DECEASED	NON G-CIMP	Proneural	TRUE	1	TCGA-08-0348-01	370	1	days	GBM				KIRC-like c1
TCGA-08-0349-01	TCGA	Cluster 2	<=50	>100	>50	<=300	<=300	<=250	<=250	>200		46.44	TRUE	TRUE	TRUE	TRUE	135	TRUE	TRUE	56	TRUE	NaN	FALSE	FALSE	TRUE	TRUE	TRUE	TRUE	TRUE	TRUE	8	298		TMZChemoradiation.TMZChemoLong	TRUE	DECEASED	NON G-CIMP	Neural	TRUE	1	TCGA-08-0349-01	298	1	days	BRCA-LUAD+				GBM-like c2
TCGA-08-0350-01	TCGA	Cluster 2	<=50	>100	>50	>300	>300	>250	>250	>200	>80<=100	32.59	FALSE	FALSE	FALSE	TRUE	183	TRUE	TRUE	183	TRUE	NaN	FALSE	FALSE	TRUE	TRUE	TRUE	TRUE	TRUE	TRUE	8	888		StandardRadiation.TMZChemoLong	FALSE	DECEASED	G-CIMP	Proneural	TRUE	1	TCGA-08-0350-01	889	1	days	BRCA-LUAD+		cluster 5		GBM-like c2
TCGA-08-0351-01	TCGA	Cluster 2	<=50	<=100	<=50	>300	>300	>250	>250	>200	>80<=100	40.62	FALSE	TRUE	TRUE	TRUE	0	FALSE	TRUE	0	FALSE	NaN	FALSE	FALSE	TRUE	TRUE	TRUE	TRUE	TRUE	TRUE	8	1986		StandardRadiation.TMZChemo	FALSE	DECEASED	G-CIMP	Proneural	TRUE	1	TCGA-08-0351-01	1987	1	days	Kirc+		cluster 5		GBM-like c2
TCGA-08-0352-01	TCGA	Cluster 2	>65	<=100	<=50	<=300	<=300	>250	>250	>200		79.69	FALSE	FALSE	FALSE	FALSE	0	FALSE	FALSE	0	FALSE	NaN	FALSE	FALSE	FALSE	FALSE	FALSE	FALSE	FALSE	FALSE	8	39			FALSE	DECEASED	NON G-CIMP	Mesenchymal	TRUE	1	TCGA-08-0352-01	39	1	days	GBM				GBM-like c2
TCGA-08-0353-01	TCGA	Cluster 2	>50<=65	>100	>50	<=300	<=300	<=250	<=250	>200	>80<=100	58.4	TRUE	TRUE	TRUE	TRUE	125	TRUE	TRUE	125	TRUE	NaN	FALSE	FALSE	TRUE	TRUE	TRUE	TRUE	TRUE	TRUE	8	256		TMZChemoradiation.TMZChemoLong	TRUE	DECEASED	NON G-CIMP	Proneural	TRUE	1	TCGA-08-0353-01	256	1	days	GBM				GBM-like c2
TCGA-08-0354-01	TCGA	Cluster 2	>50<=65	>100	>50	>300	>300	>250	>250	>200	>60<=80	52.56	FALSE	FALSE	FALSE	TRUE	106	TRUE	TRUE	60	TRUE	NaN	FALSE	FALSE	TRUE	TRUE	TRUE	TRUE	TRUE	TRUE	8	546		StandardRadiation.TMZChemoLong	FALSE	DECEASED	NON G-CIMP	Classical	TRUE	1	TCGA-08-0354-01	546	1	days	GBM				GBM-like c2
TCGA-08-0355-01	TCGA	Cluster 2	<=50	>100	>50	>300	>300	>250	>250	>200		30.38	TRUE	TRUE	TRUE	TRUE	457	TRUE	TRUE	455	TRUE	NaN	FALSE	FALSE	TRUE	FALSE	FALSE	TRUE	FALSE	FALSE	8	747		TMZChemoradiation.TMZChemoLong	TRUE	DECEASED		Classical	TRUE	1	TCGA-08-0355-01	747	1	days	GBM				GBM-like c2
TCGA-08-0356-01	TCGA	Cluster 2	>50<=65	>100	>50	>300	>300	>250	>250	>200	>80<=100	59.96	TRUE	TRUE	TRUE	TRUE	397	TRUE	TRUE	397	TRUE	NaN	FALSE	FALSE	TRUE	TRUE	TRUE	TRUE	TRUE	TRUE	8	946		TMZChemoradiation.TMZChemoLong	TRUE	DECEASED	NON G-CIMP	Classical	TRUE	1	TCGA-08-0356-01	946	1	days	GBM				GBM-like c2
TCGA-08-0357-01	TCGA	Cluster 2	<=50	>100	>50	>300	>300	<=250	>250	<=200	>80<=100	49.67	TRUE	TRUE	TRUE	TRUE	557	TRUE	TRUE	87	TRUE	NaN	FALSE	FALSE	TRUE	TRUE	TRUE	TRUE	TRUE	TRUE	8	1143		TMZChemoradiation.TMZChemoLong	TRUE	DECEASED	NON G-CIMP	Classical	TRUE	1	TCGA-08-0357-01	1143	1	days	GBM				GBM-like c2
TCGA-08-0358-01	TCGA	Cluster 2	>50<=65	>100	>50	>300	>300	>250	>250	>200	>80<=100	50.33	TRUE	TRUE	TRUE	TRUE	275	TRUE	TRUE	217	TRUE	NaN	FALSE	FALSE	TRUE	TRUE	TRUE	TRUE	TRUE	TRUE	8	678		TMZChemoradiation.TMZChemoLong	TRUE	DECEASED	NON G-CIMP	Classical	TRUE	1	TCGA-08-0358-01	678	1	days	GBM				GBM-like c2
TCGA-08-0359-01	TCGA	Cluster 2	>50<=65	<=100	<=50	<=300	<=300	>250	>250	>200		59.54	FALSE	FALSE	FALSE	FALSE	0	FALSE	FALSE	0	FALSE	NaN	FALSE	FALSE	FALSE	FALSE	FALSE	FALSE	FALSE	FALSE	8	102			FALSE	DECEASED	NON G-CIMP	Proneural	TRUE	1	TCGA-08-0359-01	103	1	days	GBM				GBM-like c2
TCGA-08-0360-01	TCGA	Cluster 2	>65	<=100	<=50	>300	>300	<=250	>250	<=200	>80<=100	76.37	FALSE	FALSE	FALSE	FALSE	0	FALSE	FALSE	0	FALSE	NaN	FALSE	FALSE	TRUE	TRUE	TRUE	TRUE	TRUE	TRUE	8	468		StandardRadiation	FALSE	DECEASED	NON G-CIMP	Mesenchymal	TRUE	1	TCGA-08-0360-01	468	1	days	GBM				GBM-like c2
TCGA-08-0373-01	TCGA	Cluster 2	>65	<=100	<=50	<=300	<=300	>250	>250	>200		69.19	FALSE	FALSE	FALSE	FALSE	0	FALSE	FALSE	0	FALSE	NaN	FALSE	FALSE	FALSE	FALSE	FALSE	FALSE	FALSE	FALSE	8	134			FALSE	DECEASED	NON G-CIMP	Mesenchymal	FALSE	1	TCGA-08-0373-01	134	1	days	GBM				GBM-like c2
TCGA-08-0375-01	TCGA	Cluster 2	>50<=65	<=100	<=50	>300	>300	<=250	>250	<=200		51.86	FALSE	FALSE	FALSE	FALSE	0	FALSE	FALSE	0	FALSE	NaN	FALSE	FALSE	TRUE	TRUE	TRUE	TRUE	TRUE	TRUE	8	372		StandardRadiation	FALSE	DECEASED	NON G-CIMP	Classical	TRUE	1	TCGA-08-0375-01	372	1	days	GBM				GBM-like c2
TCGA-08-0380-01	TCGA	Cluster 2	>65	<=100	<=50	>300	>300	<=250	<=250	>200	>80<=100	74.68	FALSE	FALSE	FALSE	TRUE	71	TRUE	TRUE	0	FALSE	NaN	FALSE	FALSE	TRUE	TRUE	TRUE	TRUE	TRUE	TRUE	8	454		StandardRadiation.TMZChemo	FALSE	DECEASED	NON G-CIMP	Neural	TRUE	1	TCGA-08-0380-01	454	1	days	GBM				GBM-like c2
TCGA-08-0385-01	TCGA	Cluster 2	>65	<=100	<=50	<=300	<=300	>250	>250	>200	>60<=80	71.82	FALSE	FALSE	FALSE	FALSE	0	FALSE	FALSE	0	FALSE	NaN	FALSE	FALSE	FALSE	FALSE	FALSE	FALSE	FALSE	FALSE	8	82			FALSE	DECEASED		Proneural	TRUE	1	TCGA-08-0385-01	82	1	days	Kirc+				GBM-like c2
TCGA-08-0386-01	TCGA	Cluster 2	>65	>100	>50	>300	>300	>250	>250	>200	>80<=100	74.07	TRUE	TRUE	TRUE	TRUE	381	TRUE	TRUE	381	TRUE	NaN	FALSE	FALSE	TRUE	TRUE	TRUE	TRUE	TRUE	TRUE	8	548		TMZChemoradiation.TMZChemoLong	TRUE	DECEASED	NON G-CIMP	Neural	TRUE	1	TCGA-08-0386-01	548	1	days	BRCA-LUAD+	C10-GBM			GBM-like c2
TCGA-08-0389-01	TCGA	Cluster 2	>50<=65	<=100	<=50	>300	>300	>250	>250	>200	>80<=100	59.24	FALSE	TRUE	TRUE	TRUE	0	FALSE	TRUE	0	FALSE	NaN	FALSE	FALSE	TRUE	FALSE	FALSE	TRUE	FALSE	FALSE	8	467		NonstandardRadiation.TMZChemo	FALSE	DECEASED	NON G-CIMP	Neural	TRUE	1	TCGA-08-0389-01	467	1	days	GBM				GBM-like c2
TCGA-08-0390-01	TCGA	Cluster 2	>65	<=100	>50	>300	>300	>250	>250	>200	>60<=80	69.28	TRUE	TRUE	TRUE	TRUE	70	TRUE	TRUE	70	TRUE	NaN	FALSE	FALSE	TRUE	TRUE	TRUE	TRUE	TRUE	TRUE	8	425		TMZChemoradiation.TMZChemoLong	TRUE	DECEASED		Mesenchymal	TRUE	1	TCGA-08-0390-01	425	1	days	GBM				GBM-like c2
TCGA-08-0392-01	TCGA	Cluster 2	>50<=65	<=100	<=50	<=300	<=300	>250	>250	>200		60.39	FALSE	FALSE	FALSE	FALSE	0	FALSE	FALSE	0	FALSE	NaN	FALSE	FALSE	FALSE	FALSE	FALSE	FALSE	FALSE	FALSE	8	22			FALSE	DECEASED	NON G-CIMP	Mesenchymal	TRUE	1	TCGA-08-0392-01	22	1	days	GBM				KIRC-like c1
TCGA-08-0509-01	TCGA	Cluster 2	>50<=65	<=100	<=50	>300	>300	>250	>250	>200	>60<=80	63.72	FALSE	FALSE	FALSE	FALSE	0	FALSE	FALSE	0	FALSE	NaN	FALSE	FALSE	FALSE	FALSE	FALSE	FALSE	FALSE	FALSE	8	382			FALSE	DECEASED	NON G-CIMP	Mesenchymal	TRUE	1	TCGA-08-0509-01	382	1	days	GBM
TCGA-08-0510-01	TCGA	Cluster 2	>65	<=100	>50	<=300	<=300	<=250	>250	<=200	>80<=100	75.77	TRUE	TRUE	TRUE	TRUE	56	TRUE	TRUE	56	TRUE	NaN	FALSE	FALSE	TRUE	TRUE	TRUE	TRUE	TRUE	TRUE	8	129		TMZChemoradiation.TMZChemoLong	TRUE	DECEASED	NON G-CIMP	Mesenchymal	TRUE	1	TCGA-08-0510-01	130	1	days	GBM
TCGA-08-0511-01	TCGA	Cluster 2	>65	<=100	<=50	<=300	<=300	>250	>250	>200	>80<=100	69.26	FALSE	TRUE	FALSE	TRUE	0	FALSE	FALSE	0	FALSE	NaN	FALSE	FALSE	TRUE	FALSE	FALSE	TRUE	FALSE	FALSE	8	235		NonstandardRadiation.AlkChemo	FALSE	DECEASED	NON G-CIMP	Classical	TRUE	1	TCGA-08-0511-01	235	1	days	Kirc+
TCGA-08-0512-01	TCGA	Cluster 2	<=50	<=100	<=50	>300	>300	<=250	<=250	>200		48.79	FALSE	FALSE	FALSE	FALSE	0	FALSE	FALSE	0	FALSE	NaN	FALSE	FALSE	TRUE	FALSE	FALSE	TRUE	FALSE	FALSE	8	1282		NonstandardRadiation	FALSE	DECEASED	NON G-CIMP	Mesenchymal	TRUE	1	TCGA-08-0512-01	1282	1	days	Kirc+
TCGA-08-0514-01	TCGA	Cluster 2	>65	<=100	<=50	>300	>300	>250	>250	>200	>40<=60	69.7	FALSE	FALSE	FALSE	FALSE	0	FALSE	FALSE	0	FALSE	NaN	FALSE	FALSE	TRUE	TRUE	TRUE	TRUE	TRUE	TRUE	8	337		StandardRadiation	FALSE	DECEASED	NON G-CIMP	Classical	TRUE	1	TCGA-08-0514-01	337	1	days	GBM
TCGA-08-0516-01	TCGA	Cluster 2	<=50	<=100	<=50	>300	>300	<=250	<=250	>200		14.53	FALSE	FALSE	FALSE	FALSE	0	FALSE	FALSE	0	FALSE	NaN	FALSE	FALSE	TRUE	FALSE	FALSE	TRUE	FALSE	FALSE	8	596	_Age<18	NonstandardRadiation	FALSE	DECEASED	NON G-CIMP	Classical	TRUE	1	TCGA-08-0516-01	596	1	days	COAD-READ
TCGA-08-0517-01	TCGA	Cluster 2	<=50	>100	<=50	>300	>300	>250	>250	>200	>80<=100	34.97	FALSE	FALSE	FALSE	TRUE	265	TRUE	FALSE	0	FALSE	NaN	FALSE	FALSE	TRUE	TRUE	TRUE	TRUE	TRUE	TRUE	8	1785		StandardRadiation.AlkChemoLong	FALSE	DECEASED	G-CIMP	Proneural	TRUE	1	TCGA-08-0517-01	1785	1	days	Kirc+		cluster 5
TCGA-08-0518-01	TCGA	Cluster 2	>50<=65	<=100	<=50	>300	>300	<=250	<=250	>200	>80<=100	60.22	FALSE	FALSE	FALSE	FALSE	0	FALSE	FALSE	0	FALSE	NaN	FALSE	FALSE	TRUE	TRUE	TRUE	TRUE	TRUE	TRUE	8	588		StandardRadiation	FALSE	DECEASED	NON G-CIMP	Classical	TRUE	1	TCGA-08-0518-01	588	1	days	GBM
TCGA-08-0520-01	TCGA	Cluster 2	>65	<=100	<=50	>300	>300	<=250	>250	<=200		70.54	FALSE	FALSE	FALSE	TRUE	0	FALSE	TRUE	0	FALSE	NaN	FALSE	FALSE	TRUE	TRUE	TRUE	TRUE	TRUE	TRUE	8	326		StandardRadiation.TMZChemo	FALSE	DECEASED	NON G-CIMP	Neural	TRUE	1	TCGA-08-0520-01	327	1	days	GBM
TCGA-08-0521-01	TCGA	Cluster 2	<=50	<=100	>50	<=300	<=300	<=250	<=250	>200	>60<=80	17.46	TRUE	TRUE	TRUE	TRUE	65	TRUE	TRUE	65	TRUE	NaN	FALSE	FALSE	TRUE	TRUE	TRUE	TRUE	TRUE	TRUE	8	146	_Age<18	TMZChemoradiation.TMZChemoLong	TRUE	DECEASED	NON G-CIMP	Classical	TRUE	1	TCGA-08-0521-01	146	1	days	Kirc+
TCGA-08-0522-01	TCGA	Cluster 2	>50<=65	>100	>50	>300	>300	>250	>250	>200	>80<=100	61.36	TRUE	TRUE	TRUE	TRUE	232	TRUE	TRUE	193	TRUE	NaN	FALSE	FALSE	TRUE	TRUE	TRUE	TRUE	TRUE	TRUE	8	635		TMZChemoradiation.TMZChemoLong	TRUE	DECEASED	NON G-CIMP	Mesenchymal	TRUE	1	TCGA-08-0522-01	635	1	days	Kirc+
TCGA-08-0524-01	TCGA	Cluster 2	<=50	<=100	<=50	<=300	<=300	<=250	<=250	>200	>80<=100	17.7	TRUE	TRUE	TRUE	TRUE	34	TRUE	TRUE	29	TRUE	NaN	FALSE	FALSE	TRUE	FALSE	TRUE	TRUE	FALSE	TRUE	8	220	_Age<18	TMZChemoradiation.TMZChemoLong	TRUE	DECEASED	NON G-CIMP	Proneural	TRUE	1	TCGA-08-0524-01	221	1	days	Iq
TCGA-08-0525-01	TCGA	Cluster 2	>50<=65	>100	>50	>300	>300	>250	>250	>200	>80<=100	52.05	TRUE	TRUE	TRUE	TRUE	336	TRUE	TRUE	336	TRUE	NaN	FALSE	FALSE	TRUE	TRUE	TRUE	TRUE	TRUE	TRUE	8	486		TMZChemoradiation.TMZChemoLong	TRUE	DECEASED	NON G-CIMP	Classical	TRUE	1	TCGA-08-0525-01	486	1	days	GBM
TCGA-08-0529-01	TCGA	Cluster 2	>50<=65	>100	>50	>300	>300	>250	>250	>200	>80<=100	56.28	TRUE	TRUE	TRUE	TRUE	267	TRUE	TRUE	267	TRUE	NaN	FALSE	FALSE	TRUE	TRUE	TRUE	TRUE	TRUE	TRUE	8	559		TMZChemoradiation.TMZChemoLong	TRUE	DECEASED	NON G-CIMP	Classical	TRUE	1	TCGA-08-0529-01	560	1	days	GBM
TCGA-08-0531-01	TCGA	Cluster 2	>50<=65	>100	>50	<=300	<=300	>250	>250	>200	>80<=100	64.29	TRUE	TRUE	TRUE	TRUE	140	TRUE	TRUE	140	TRUE	NaN	FALSE	FALSE	TRUE	TRUE	TRUE	TRUE	TRUE	TRUE	8	230		TMZChemoradiation.TMZChemoLong	TRUE	DECEASED	NON G-CIMP	Classical	TRUE	1	TCGA-08-0531-01	230	1	days	GBM
TCGA-12-0616-01	TCGA	Cluster 2	<=50	>100	>50	>300	>300	>250	>250	>200		36.83	TRUE	TRUE	TRUE	TRUE	335	TRUE	TRUE	246	TRUE	NaN	FALSE	FALSE	TRUE	TRUE	TRUE	TRUE	TRUE	TRUE	12	447		TMZChemoradiation.TMZChemoLong	TRUE	DECEASED	NON G-CIMP	Proneural	TRUE	1	TCGA-12-0616-01	448	1	days	GBM
TCGA-12-0618-01	TCGA	Cluster 2	<=50	<=100	>50	>300	>300	>250	>250	>200	>60<=80	49.48	TRUE	TRUE	TRUE	TRUE	58	TRUE	TRUE	57	TRUE	NaN	FALSE	FALSE	TRUE	TRUE	TRUE	TRUE	TRUE	TRUE	12	394		TMZChemoradiation.TMZChemoLong	TRUE	DECEASED	NON G-CIMP	Proneural	TRUE	1	TCGA-12-0618-01	395	1	days	GBM
TCGA-12-0619-01	TCGA	Cluster 2	>50<=65	>100	>50	>300	>300	<=250	<=250	>200	>80<=100	60.01	TRUE	TRUE	TRUE	TRUE	403	TRUE	TRUE	128	TRUE	NaN	FALSE	FALSE	TRUE	TRUE	TRUE	TRUE	TRUE	TRUE	12	1062		TMZChemoradiation.TMZChemoLong	TRUE	DECEASED	NON G-CIMP	Mesenchymal	TRUE	1	TCGA-12-0619-01	1062	1	days	BRCA-LUAD+
TCGA-12-0620-01	TCGA	Cluster 2	>50<=65	>100	<=50	>300	>300	>250	>250	>200		57.68	TRUE	TRUE	TRUE	TRUE	148	TRUE	TRUE	48	TRUE	NaN	FALSE	FALSE	TRUE	TRUE	TRUE	TRUE	TRUE	TRUE	12	318		TMZChemoradiation.TMZChemoLong	TRUE	DECEASED	NON G-CIMP	Mesenchymal	TRUE	1	TCGA-12-0620-01	318	1	days	GBM
TCGA-12-0654-01	TCGA	Cluster 2	<=50	<=100	<=50	<=300	<=300	<=250	<=250	>200		48.25	FALSE	FALSE	FALSE	FALSE	0	FALSE	FALSE	0	FALSE	NaN	FALSE	FALSE	TRUE	TRUE	TRUE	TRUE	TRUE	TRUE	12	231		StandardRadiation	FALSE	DECEASED	NON G-CIMP	Mesenchymal	FALSE	1	TCGA-12-0654-01	231	1	days	GBM
TCGA-12-0656-01	TCGA	Cluster 2	<=50	>100	>50	>300	>300	>250	>250	>200	>80<=100	48.91	FALSE	TRUE	FALSE	TRUE	675	TRUE	TRUE	271	TRUE	NaN	FALSE	FALSE	TRUE	TRUE	TRUE	TRUE	TRUE	TRUE	12	2883		StandardRadiation.TMZChemoLong	FALSE	DECEASED	NON G-CIMP	Classical	FALSE	1	TCGA-12-0656-01	2883	1	days	GBM
TCGA-12-0657-01	TCGA	Cluster 2	>65	<=100	<=50	<=300	<=300	>250	>250	>200		69.58	FALSE	FALSE	FALSE	FALSE	0	FALSE	FALSE	0	FALSE	NaN	FALSE	FALSE	FALSE	FALSE	FALSE	FALSE	FALSE	FALSE	12	3			FALSE	DECEASED	NON G-CIMP	Classical	FALSE	1	TCGA-12-0657-01	3	1	days	GBM
TCGA-12-0670-01	TCGA	Cluster 2	>50<=65	>100	>50	>300	>300	>250	>250	>200		60.75	FALSE	TRUE	TRUE	TRUE	378	TRUE	TRUE	125	TRUE	NaN	FALSE	FALSE	TRUE	TRUE	TRUE	TRUE	TRUE	TRUE	12	790		StandardRadiation.TMZChemoLong	FALSE	DECEASED	NON G-CIMP	Neural	FALSE	1	TCGA-12-0670-01	790	1	days	GBM		cluster 4	GBM non-CIMP c15
TCGA-12-0688-01	TCGA	Cluster 2	>65	>100	>50	>300	>300	<=250	<=250	>200		74.15	FALSE	TRUE	TRUE	TRUE	450	TRUE	TRUE	97	TRUE	NaN	FALSE	FALSE	TRUE	TRUE	TRUE	TRUE	TRUE	TRUE	12	811		StandardRadiation.TMZChemoLong	FALSE	DECEASED	NON G-CIMP	Classical	FALSE	1	TCGA-12-0688-01	811	1	days	GBM
TCGA-12-0692-01	TCGA	Cluster 2	>65	<=100	<=50	<=300	<=300	<=250	<=250	>200	>60<=80	75.34	FALSE	TRUE	TRUE	TRUE	32	TRUE	TRUE	32	TRUE	NaN	FALSE	FALSE	FALSE	FALSE	FALSE	FALSE	FALSE	FALSE	12	111		TMZChemoLong	FALSE	DECEASED	NON G-CIMP	Classical	FALSE	1	TCGA-12-0692-01	111	1	days	GBM				GBM-like c2
TCGA-12-0703-01	TCGA	Cluster 2	<=50	>100	<=50	>300	>300	<=250	<=250	>200	>80<=100	46.89	FALSE	FALSE	FALSE	TRUE	297	TRUE	FALSE	0	FALSE	NaN	FALSE	FALSE	TRUE	TRUE	TRUE	TRUE	TRUE	TRUE	12	619		StandardRadiation.AlkChemoLong	FALSE	DECEASED	NON G-CIMP	Classical	FALSE	1	TCGA-12-0703-01	620	1	days	GBM
TCGA-12-0707-01	TCGA	Cluster 2	>50<=65	<=100	<=50	>300	>300	>250	>250	>200		55.13	FALSE	FALSE	FALSE	FALSE	0	FALSE	FALSE	0	FALSE	NaN	FALSE	FALSE	FALSE	FALSE	FALSE	FALSE	FALSE	FALSE	12	863			FALSE	DECEASED	NON G-CIMP	Neural	FALSE	1	TCGA-12-0707-01	864	1	days	GBM
TCGA-12-0772-01	TCGA	Cluster 2	<=50	>100	>50	>300	>300	>250	>250	>200	>80<=100	46.59	TRUE	TRUE	TRUE	TRUE	1208	TRUE	TRUE	105	TRUE	NaN	FALSE	FALSE	TRUE	TRUE	TRUE	TRUE	TRUE	TRUE	12	1638		TMZChemoradiation.TMZChemoLong	TRUE	DECEASED	NON G-CIMP	Mesenchymal	FALSE	1	TCGA-12-0772-01	1638	1	days	GBM
TCGA-12-0773-01	TCGA	Cluster 2	<=50	>100	>50	>300	>300	>250	>250	>200		24.23	FALSE	TRUE	TRUE	TRUE	914	TRUE	TRUE	493	TRUE	NaN	FALSE	FALSE	TRUE	TRUE	TRUE	TRUE	TRUE	TRUE	12	1315		StandardRadiation.TMZChemoLong	FALSE	DECEASED	NON G-CIMP	Neural	FALSE	1	TCGA-12-0773-01	1315	1	days	BRCA-LUAD+
TCGA-12-0775-01	TCGA	Cluster 2	>65	<=100	>50	<=300	<=300	<=250	<=250	>200	>60<=80	75.47	TRUE	TRUE	TRUE	TRUE	100	TRUE	TRUE	58	TRUE	NaN	FALSE	FALSE	TRUE	TRUE	TRUE	TRUE	TRUE	TRUE	12	232		TMZChemoradiation.TMZChemoLong	TRUE	DECEASED	NON G-CIMP	Mesenchymal	FALSE	1	TCGA-12-0775-01	232	1	days	GBM
TCGA-12-0776-01	TCGA	Cluster 2	>50<=65	>100	<=50	<=300	<=300	<=250	<=250	>200	>80<=100	52.64	TRUE	TRUE	TRUE	TRUE	224	TRUE	TRUE	42	TRUE	NaN	FALSE	FALSE	TRUE	TRUE	TRUE	TRUE	TRUE	TRUE	12	296		TMZChemoradiation.TMZChemoLong	TRUE	DECEASED	NON G-CIMP	Mesenchymal	FALSE	1	TCGA-12-0776-01	296	1	days	GBM
TCGA-12-0778-01	TCGA	Cluster 2	>50<=65	>100	>50	>300	>300	<=250	<=250	>200	>80<=100	53.28	TRUE	TRUE	TRUE	TRUE	294	TRUE	TRUE	129	TRUE	NaN	FALSE	FALSE	TRUE	TRUE	TRUE	TRUE	TRUE	TRUE	12	453		TMZChemoradiation.TMZChemoLong	TRUE	DECEASED	NON G-CIMP	Mesenchymal	FALSE	1	TCGA-12-0778-01	454	1	days	GBM
TCGA-12-0780-01	TCGA	Cluster 2	>50<=65	>100	>50	>300	>300	<=250	<=250	>200	>80<=100	51.05	TRUE	TRUE	TRUE	TRUE	336	TRUE	TRUE	57	TRUE	NaN	FALSE	FALSE	TRUE	TRUE	TRUE	TRUE	TRUE	TRUE	12	452		TMZChemoradiation.TMZChemoLong	TRUE	DECEASED	NON G-CIMP	Classical	FALSE	1	TCGA-12-0780-01	452	1	days	GBM
TCGA-12-0818-01	TCGA	Cluster 2	<=50	>100	<=50	>300	>300	>250	>250	>200		45.63	TRUE	TRUE	FALSE	TRUE	175	TRUE	FALSE	0	FALSE	NaN	FALSE	FALSE	TRUE	TRUE	TRUE	TRUE	TRUE	TRUE	12	2790		AlkChemoradiation.AlkChemoLong	FALSE	DECEASED	G-CIMP	Proneural	FALSE	1	TCGA-12-0818-01	2791	1	days	Kirc+		cluster 5	GBM CIMP c16
TCGA-12-0819-01	TCGA	Cluster 2	<=50	>100	<=50	>300	>300	>250	>250	>200	>60<=80	49.72	FALSE	TRUE	FALSE	TRUE	472	TRUE	FALSE	0	FALSE	NaN	FALSE	FALSE	FALSE	FALSE	FALSE	TRUE	TRUE	TRUE	12	753		StandardRadiation.AlkChemoLong	FALSE	DECEASED	NON G-CIMP	Classical	FALSE	1	TCGA-12-0819-01	754	1	days	GBM		cluster 3	GBM non-CIMP c15
TCGA-12-0820-01	TCGA	Cluster 2	<=50	>100	>50	>300	>300	>250	>250	>200		40.73	FALSE	TRUE	TRUE	TRUE	301	TRUE	TRUE	57	TRUE	NaN	FALSE	FALSE	TRUE	TRUE	TRUE	TRUE	TRUE	TRUE	12	562		StandardRadiation.TMZChemoLong	FALSE	DECEASED	NON G-CIMP	Classical	FALSE	1	TCGA-12-0820-01	562	1	days	GBM		cluster 2	GBM non-CIMP c15
TCGA-12-0821-01	TCGA	Cluster 2	>50<=65	>100	<=50	>300	>300	>250	>250	>200	>60<=80	62.83	FALSE	TRUE	FALSE	TRUE	126	TRUE	FALSE	0	FALSE	NaN	FALSE	FALSE	TRUE	TRUE	TRUE	TRUE	TRUE	TRUE	12	323		StandardRadiation.AlkChemoLong	FALSE	DECEASED	NON G-CIMP	Neural	FALSE	1	TCGA-12-0821-01	323	1	days	GBM	C10-GBM	cluster 6	GBM non-CIMP c15
TCGA-12-0822-01	TCGA	Cluster 2	<=50	>100	>50	>300	>300	<=250	>250	<=200	>80<=100	46	FALSE	TRUE	FALSE	TRUE	481	TRUE	TRUE	303	TRUE	NaN	FALSE	FALSE	TRUE	TRUE	TRUE	TRUE	TRUE	TRUE	12	715		StandardRadiation.TMZChemoLong	FALSE	DECEASED	NON G-CIMP	Neural	FALSE	1	TCGA-12-0822-01	715	1	days	GBM		cluster 1	GBM non-CIMP c15
TCGA-12-0826-01	TCGA	Cluster 2	<=50	<=100	<=50	>300	>300	>250	>250	>200		38.02	FALSE	FALSE	FALSE	FALSE	0	FALSE	FALSE	0	FALSE	NaN	FALSE	FALSE	FALSE	FALSE	FALSE	FALSE	FALSE	FALSE	12	845			FALSE	DECEASED	NON G-CIMP	Neural	FALSE	1	TCGA-12-0826-01	845	1	days	GBM		cluster 1	GBM non-CIMP c15
TCGA-12-0827-01	TCGA	Cluster 2	<=50	>100	>50	>300	>300	>250	>250	>200		38.58	FALSE	TRUE	TRUE	TRUE	448	TRUE	TRUE	283	TRUE	NaN	FALSE	FALSE	TRUE	TRUE	TRUE	TRUE	TRUE	TRUE	12	1179		StandardRadiation.TMZChemoLong	FALSE	DECEASED	G-CIMP	Mesenchymal	FALSE	1	TCGA-12-0827-01	1179	1	days	Kirc+		cluster 5	GBM CIMP c16
TCGA-12-0828-01	TCGA	Cluster 2	>50<=65	>100	>50	<=300	<=300	<=250	<=250	>200	>60<=80	57.25	FALSE	TRUE	TRUE	TRUE	124	TRUE	TRUE	124	TRUE	NaN	FALSE	FALSE	TRUE	TRUE	TRUE	TRUE	TRUE	TRUE	12	271		StandardRadiation.TMZChemoLong	FALSE	DECEASED	NON G-CIMP	Neural	FALSE	1	TCGA-12-0828-01	272	1	days	GBM		cluster 2	GBM non-CIMP c15
TCGA-12-0829-01	TCGA	Cluster 2	>65	>100	>50	>300	>300	>250	>250	>200	>80<=100	75.21	TRUE	TRUE	TRUE	TRUE	554	TRUE	TRUE	526	TRUE	NaN	FALSE	FALSE	TRUE	TRUE	TRUE	TRUE	TRUE	TRUE	12	626		TMZChemoradiation.TMZChemoLong	TRUE	DECEASED	NON G-CIMP	Mesenchymal	FALSE	1	TCGA-12-0829-01	626	1	days	GBM		cluster 2	GBM non-CIMP c15
TCGA-12-1088-01	TCGA	Cluster 2	>50<=65	<=100	<=50	>300	>300	>250	>250	>200	>80<=100	53.85	FALSE	TRUE	FALSE	TRUE	86	TRUE	FALSE	0	FALSE	NaN	FALSE	FALSE	TRUE	TRUE	TRUE	TRUE	TRUE	TRUE	12	3880		StandardRadiation.AlkChemoLong	FALSE	DECEASED	NON G-CIMP	Mesenchymal	FALSE	1	TCGA-12-1088-01	3881	1	days	GBM		cluster 1	GBM non-CIMP c15
TCGA-12-1089-01	TCGA	Cluster 2	>50<=65	<=100	<=50	<=300	<=300	>250	>250	>200		64.12	FALSE	TRUE	FALSE	TRUE	43	TRUE	FALSE	0	FALSE	NaN	FALSE	FALSE	TRUE	TRUE	TRUE	TRUE	TRUE	TRUE	12	177		StandardRadiation.AlkChemoLong	FALSE	DECEASED	NON G-CIMP	Neural	FALSE	1	TCGA-12-1089-01	177	1	days	GBM		cluster 2	GBM non-CIMP c15
TCGA-12-1090-01	TCGA	Cluster 2	>50<=65	<=100	<=50	<=300	<=300	>250	>250	>200	>60<=80	58.53	FALSE	TRUE	FALSE	TRUE	67	TRUE	FALSE	0	FALSE	NaN	FALSE	FALSE	TRUE	TRUE	TRUE	TRUE	TRUE	TRUE	12	230		StandardRadiation.AlkChemoLong	FALSE	DECEASED	NON G-CIMP	Mesenchymal	FALSE	1	TCGA-12-1090-01	231	1	days	Kirc+		cluster 6	GBM non-CIMP c15
TCGA-12-1091-01	TCGA	Cluster 2	<=50	>100	>50	>300	>300	<=250	>250	<=200	>80<=100	10.9	FALSE	FALSE	FALSE	TRUE	524	TRUE	TRUE	322	TRUE	NaN	FALSE	FALSE	FALSE	FALSE	FALSE	TRUE	TRUE	TRUE	12	1010	_Age<18	StandardRadiation.TMZChemoLong	FALSE	DECEASED	NON G-CIMP	Classical	FALSE	1	TCGA-12-1091-01	1010	1	days	Kirc+		cluster 6	GBM non-CIMP c15
TCGA-12-1092-01	TCGA	Cluster 2	>50<=65	>100	>50	>300	>300	>250	>250	>200	>80<=100	58.62	TRUE	TRUE	TRUE	TRUE	480	TRUE	TRUE	387	TRUE	NaN	FALSE	FALSE	TRUE	TRUE	TRUE	TRUE	TRUE	TRUE	12	661		TMZChemoradiation.TMZChemoLong	TRUE	DECEASED	NON G-CIMP	Mesenchymal	FALSE	1	TCGA-12-1092-01	661	1	days	GBM		cluster 2	GBM non-CIMP c15
TCGA-12-1093-01	TCGA	Cluster 2	>65	>100	>50	>300	>300	>250	>250	>200	>80<=100	66.52	TRUE	TRUE	TRUE	TRUE	281	TRUE	TRUE	281	TRUE	NaN	FALSE	FALSE	TRUE	TRUE	TRUE	TRUE	TRUE	TRUE	12	486		TMZChemoradiation.TMZChemoLong	TRUE	DECEASED	NON G-CIMP	Mesenchymal	FALSE	1	TCGA-12-1093-01	486	1	days	GBM		cluster 2	GBM non-CIMP c15
TCGA-12-1094-01	TCGA	Cluster 2	>50<=65	>100	>50	>300	>300	<=250	>250	<=200		56.36	TRUE	TRUE	TRUE	TRUE	174	TRUE	TRUE	174	TRUE	NaN	FALSE	FALSE	TRUE	TRUE	TRUE	TRUE	TRUE	TRUE	12	372		TMZChemoradiation.TMZChemoLong	TRUE	DECEASED	NON G-CIMP	Classical	FALSE	1	TCGA-12-1094-01	372	1	days	GBM		cluster 2	GBM non-CIMP c15
TCGA-12-1095-01	TCGA	Cluster 2	>65	>100	<=50	>300	>300	<=250	<=250	>200		65.09	TRUE	TRUE	TRUE	TRUE	233	TRUE	TRUE	49	TRUE	NaN	FALSE	FALSE	TRUE	TRUE	TRUE	TRUE	TRUE	TRUE	12	482		TMZChemoradiation.TMZChemoLong	TRUE	DECEASED	NON G-CIMP	Mesenchymal	FALSE	1	TCGA-12-1095-01	482	1	days	GBM		cluster 1	GBM non-CIMP c15
TCGA-12-1096-01	TCGA	Cluster 2	>50<=65	>100	>50	<=300	<=300	>250	>250	>200	>80<=100	55.64	TRUE	TRUE	TRUE	TRUE	187	TRUE	TRUE	111	TRUE	NaN	FALSE	FALSE	TRUE	TRUE	TRUE	TRUE	TRUE	TRUE	12	277		TMZChemoradiation.TMZChemoLong	TRUE	DECEASED	NON G-CIMP	Mesenchymal	FALSE	1	TCGA-12-1096-01	277	1	days	GBM		cluster 1	GBM non-CIMP c15
TCGA-12-1097-01	TCGA	Cluster 2	>50<=65	>100	>50	>300	>300	<=250	<=250	>200		61.67	TRUE	TRUE	TRUE	TRUE	140	TRUE	TRUE	140	TRUE	NaN	FALSE	FALSE	TRUE	TRUE	TRUE	TRUE	TRUE	TRUE	12	442		TMZChemoradiation.TMZChemoLong	TRUE	DECEASED	NON G-CIMP	Neural	FALSE	1	TCGA-12-1097-01	442	1	days	GBM		cluster 3	GBM non-CIMP c15
TCGA-12-1098-01	TCGA	Cluster 2	>65	<=100	<=50	<=300	<=300	<=250	>250	<=200	>60<=80	75.91	TRUE	TRUE	TRUE	TRUE	40	TRUE	TRUE	40	TRUE	NaN	FALSE	FALSE	TRUE	TRUE	TRUE	TRUE	TRUE	TRUE	12	121		TMZChemoradiation.TMZChemoLong	TRUE	DECEASED	NON G-CIMP	Classical	FALSE	1	TCGA-12-1098-01	121	1	days	GBM		cluster 4	GBM non-CIMP c15
TCGA-12-1099-01	TCGA	Cluster 2	>65	<=100	<=50	<=300	<=300	<=250	>250	<=200	>80<=100	68.54	TRUE	FALSE	FALSE	TRUE	40	TRUE	TRUE	40	TRUE	NaN	FALSE	FALSE	FALSE	FALSE	FALSE	TRUE	TRUE	TRUE	12	125		TMZChemoradiation.TMZChemoLong	TRUE	DECEASED	NON G-CIMP	Proneural	FALSE	1	TCGA-12-1099-01	126	1	days	BRCA-LUAD+		cluster 3	GBM non-CIMP c15
TCGA-12-1597-01	TCGA	Cluster 2	>50<=65	>100	>50	>300	>300	<=250	<=250	>200	>80<=100	62.6	FALSE	TRUE	TRUE	TRUE	449	TRUE	TRUE	134	TRUE	NaN	FALSE	FALSE	TRUE	TRUE	TRUE	TRUE	TRUE	TRUE	12	675		StandardRadiation.TMZChemoLong	FALSE	DECEASED	NON G-CIMP	Proneural	FALSE	1	TCGA-12-1597-01	675	1	days	GBM	C10-GBM	cluster 4	GBM non-CIMP c15	GBM-like c2
TCGA-12-1598-01	TCGA	Cluster 2	>65	>100	>50	>300	>300	>250	>250	>200		75.92	TRUE	TRUE	TRUE	TRUE	178	TRUE	TRUE	178	TRUE	NaN	FALSE	FALSE	TRUE	TRUE	TRUE	TRUE	TRUE	TRUE	12	476		TMZChemoradiation.TMZChemoLong	TRUE	DECEASED	NON G-CIMP	Neural	FALSE	1	TCGA-12-1598-01	476	1	days	BRCA-LUAD+		cluster 4	GBM non-CIMP c15	GBM-like c2
TCGA-12-1599-01	TCGA	Cluster 2	<=50	>100	<=50	>300	>300	<=250	<=250	>200	>80<=100	47.72	TRUE	TRUE	TRUE	TRUE	140	TRUE	TRUE	36	TRUE	NaN	FALSE	FALSE	TRUE	TRUE	TRUE	TRUE	TRUE	TRUE	12	781		TMZChemoradiation.TMZChemoLong	TRUE	DECEASED	NON G-CIMP	Neural	FALSE	1	TCGA-12-1599-01	781	1	days	GBM		cluster 2	GBM non-CIMP c15	GBM-like c2
TCGA-12-1600-01	TCGA	Cluster 2	>65	>100	>50	>300	>300	>250	>250	>200	>80<=100	86.02	TRUE	TRUE	TRUE	TRUE	155	TRUE	TRUE	155	TRUE	NaN	FALSE	FALSE	TRUE	TRUE	TRUE	TRUE	TRUE	TRUE	12	448		TMZChemoradiation.TMZChemoLong	TRUE	DECEASED	NON G-CIMP	Classical	FALSE	1	TCGA-12-1600-01	448	1	days	GBM		cluster 4	GBM non-CIMP c15
TCGA-12-1602-01	TCGA	Cluster 2	>50<=65	<=100	>50	<=300	<=300	<=250	<=250	>200	>60<=80	58.84	TRUE	TRUE	TRUE	TRUE	95	TRUE	TRUE	95	TRUE	NaN	FALSE	FALSE	TRUE	TRUE	TRUE	TRUE	TRUE	TRUE	12	205		TMZChemoradiation.TMZChemoLong	TRUE	DECEASED	NON G-CIMP	Proneural	FALSE	1	TCGA-12-1602-01	206	1	days	GBM		cluster 3	GBM non-CIMP c15
TCGA-12-3644-01	TCGA	Cluster 2	<=50	>100	>50	>300	>300	>250	>250	>200	>60<=80	47.82	TRUE	TRUE	TRUE	TRUE	1060	TRUE	TRUE	624	TRUE	NaN	FALSE	FALSE	TRUE	TRUE	TRUE	TRUE	TRUE	TRUE	12	1818		TMZChemoradiation.TMZChemoLong	TRUE	DECEASED	NON G-CIMP	Neural	FALSE	1	TCGA-12-3644-01	1818	1	days	GBM		cluster 2	GBM non-CIMP c15
TCGA-12-3646-01	TCGA	Cluster 2	>50<=65	>100	>50	>300	>300	>250	>250	>200	>80<=100	59.84	TRUE	TRUE	TRUE	TRUE	679	TRUE	TRUE	426	TRUE	NaN	FALSE	FALSE	TRUE	TRUE	TRUE	TRUE	TRUE	TRUE	12	1338		TMZChemoradiation.TMZChemoLong	TRUE	DECEASED	NON G-CIMP	Proneural	FALSE	1	TCGA-12-3646-01	1339	1	days	GBM		cluster 4	GBM non-CIMP c15	GBM-like c2
TCGA-12-3648-01	TCGA	Cluster 2	>50<=65	>100	>50	>300	>300	<=250	<=250	>200	>80<=100	61.5	TRUE	TRUE	TRUE	TRUE	652	TRUE	TRUE	428	TRUE	NaN	FALSE	FALSE	TRUE	TRUE	TRUE	TRUE	TRUE	TRUE	12	819		TMZChemoradiation.TMZChemoLong	TRUE	DECEASED	NON G-CIMP	Classical	FALSE	1	TCGA-12-3648-01	819	1	days	GBM		cluster 3	GBM non-CIMP c15
TCGA-12-3649-01	TCGA	Cluster 2	>65	>100	>50	>300	>300	>250	>250	>200	>80<=100	76.24	FALSE	TRUE	TRUE	TRUE	165	TRUE	TRUE	165	TRUE	NaN	FALSE	FALSE	FALSE	FALSE	FALSE	FALSE	FALSE	FALSE	12	463		TMZChemoLong	FALSE	DECEASED	NON G-CIMP	Neural	FALSE	1	TCGA-12-3649-01	463	1	days	GBM	C10-GBM	cluster 3	GBM non-CIMP c15	GBM-like c2
TCGA-12-3650-01	TCGA	Cluster 2	<=50	>100	>50	>300	>300	<=250	<=250	>200	>80<=100	46.92	TRUE	TRUE	TRUE	TRUE	220	TRUE	TRUE	193	TRUE	NaN	FALSE	FALSE	TRUE	TRUE	TRUE	TRUE	TRUE	TRUE	12	333		TMZChemoradiation.TMZChemoLong	TRUE	DECEASED	NON G-CIMP	Proneural	FALSE	1	TCGA-12-3650-01	333	1	days	GBM	C10-GBM	cluster 3	GBM non-CIMP c15	GBM-like c2
TCGA-12-3651-01	TCGA	Cluster 2	>65	>100	>50	>300	>300	>250	>250	>200	>80<=100	77.42	TRUE	TRUE	TRUE	TRUE	208	TRUE	TRUE	208	TRUE	NaN	FALSE	FALSE	TRUE	TRUE	TRUE	TRUE	TRUE	TRUE	12	386		TMZChemoradiation.TMZChemoLong	TRUE	DECEASED	NON G-CIMP	Neural	FALSE	1	TCGA-12-3651-01	386	1	days	GBM		cluster 2	GBM non-CIMP c15	GBM-like c2
TCGA-12-3652-01	TCGA	Cluster 2	>50<=65	>100	>50	>300	>300	<=250	<=250	>200	>80<=100	60.01	TRUE	TRUE	TRUE	TRUE	365	TRUE	TRUE	108	TRUE	NaN	FALSE	FALSE	TRUE	TRUE	TRUE	TRUE	TRUE	TRUE	12	1062		TMZChemoradiation.TMZChemoLong	TRUE	DECEASED	NON G-CIMP	Classical	FALSE	1	TCGA-12-3652-01	1062	1	days	GBM	C10-GBM	cluster 3	GBM non-CIMP c15	GBM-like c2
TCGA-12-3653-01	TCGA	Cluster 2	<=50	>100	>50	>300	>300	<=250	<=250	>200	>80<=100	34.3	TRUE	TRUE	TRUE	TRUE	196	TRUE	TRUE	139	TRUE	NaN	FALSE	FALSE	TRUE	TRUE	TRUE	TRUE	TRUE	TRUE	12	442		TMZChemoradiation.TMZChemoLong	TRUE	DECEASED	NON G-CIMP	Classical	FALSE	1	TCGA-12-3653-01	442	1	days	GBM	C10-GBM	cluster 3	GBM non-CIMP c15	GBM-like c2
TCGA-12-5295-01	TCGA	Cluster 2	>50<=65	>100	<=50	>300	>300	>250	>250	>200		60.67	TRUE	TRUE	TRUE	TRUE	234	TRUE	TRUE	43	TRUE	NaN	FALSE	FALSE	TRUE	TRUE	TRUE	TRUE	TRUE	TRUE	12	453		TMZChemoradiation.TMZChemoLong	TRUE	DECEASED	NON G-CIMP	Neural	FALSE	1	TCGA-12-5295-01	454	1	days	GBM	C10-GBM	cluster 4	GBM non-CIMP c15	GBM-like c2
TCGA-12-5299-01	TCGA	Cluster 2	>50<=65	<=100	<=50	<=300	<=300	>250	>250	>200	>80<=100	56.02	TRUE	TRUE	TRUE	TRUE	36	TRUE	TRUE	36	TRUE	NaN	TRUE		TRUE	TRUE	TRUE	TRUE	TRUE	TRUE	12	98		TMZChemoradiation.TMZChemoLong	TRUE	DECEASED	NON G-CIMP	Classical	FALSE	1	TCGA-12-5299-01	98	1	days	GBM	C10-GBM	cluster 3	GBM non-CIMP c15
TCGA-12-5301-01	TCGA	Cluster 2	>50<=65	<=100	<=50	<=300	<=300	>250	>250	>200	>80<=100	59.6	TRUE	TRUE	TRUE	TRUE	35	TRUE	TRUE	35	TRUE	NaN	FALSE	FALSE	TRUE	TRUE	TRUE	TRUE	TRUE	TRUE	12	61		TMZChemoradiation.TMZChemoLong	TRUE	DECEASED	NON G-CIMP	Neural	FALSE	1	TCGA-12-5301-01	62	1	days	GBM	C10-GBM	cluster 3	GBM non-CIMP c15	GBM-like c2
TCGA-14-0736-01	TCGA	Cluster 2	<=50	<=100	<=50	>300	>300	<=250	>250	<=200		49.88	FALSE	FALSE	FALSE	TRUE	6	TRUE	TRUE	6	TRUE	NaN	FALSE	FALSE	TRUE	TRUE	TRUE	TRUE	TRUE	TRUE	14	459		StandardRadiation.TMZChemoLong	FALSE	DECEASED	NON G-CIMP	Mesenchymal	FALSE	1	TCGA-14-0736-01	460	1	days	Kirc+		cluster 1	GBM non-CIMP c15
TCGA-14-0781-01	TCGA	Cluster 2	<=50	<=100	<=50	<=300	<=300	>250	>250	>200		49.02	FALSE	FALSE	FALSE	FALSE	0	FALSE	FALSE	0	FALSE	NaN	FALSE	FALSE	FALSE	FALSE	FALSE	FALSE	FALSE	FALSE	14	29			FALSE	DECEASED	NON G-CIMP	Mesenchymal	FALSE	1	TCGA-14-0781-01	29	1	days	GBM	C10-GBM	cluster 1	GBM non-CIMP c15
TCGA-14-0783-01	TCGA	Cluster 2	<=50	>100	<=50	<=300	<=300	>250	>250	>200	>80<=100	36.03	TRUE	TRUE	FALSE	TRUE	116	TRUE	FALSE	0	FALSE	NaN	FALSE	FALSE	TRUE	TRUE	TRUE	TRUE	TRUE	TRUE	14	188		AlkChemoradiation.AlkChemoLong	FALSE	DECEASED	NON G-CIMP	Mesenchymal	FALSE	1	TCGA-14-0783-01	189	1	days	BRCA-LUAD+		cluster 4	GBM non-CIMP c15
TCGA-14-0786-01	TCGA	Cluster 2	>50<=65	>100	>50	>300	>300	<=250	>250	<=200	>80<=100	50.9	FALSE	TRUE	TRUE	TRUE	136	TRUE	TRUE	54	TRUE	NaN	FALSE	FALSE	TRUE	TRUE	TRUE	TRUE	TRUE	TRUE	14	701		StandardRadiation.TMZChemoLong	FALSE	DECEASED	NON G-CIMP	Classical	FALSE	1	TCGA-14-0786-01	701	1	days	GBM		cluster 4	GBM non-CIMP c15
TCGA-14-0787-01	TCGA	Cluster 2	>65	<=100	<=50	<=300	<=300	>250	>250	>200	>60<=80	69.34	FALSE	FALSE	FALSE	FALSE	0	FALSE	FALSE	0	FALSE	NaN	FALSE	FALSE	FALSE	FALSE	FALSE	FALSE	FALSE	FALSE	14	68			FALSE	DECEASED	NON G-CIMP	Classical	FALSE	1	TCGA-14-0787-01	68	1	days	GBM	C10-GBM	cluster 4	GBM non-CIMP c15
TCGA-14-0789-01	TCGA	Cluster 2	>50<=65	<=100	<=50	>300	>300	<=250	<=250	>200	>40<=60	54.89	TRUE	TRUE	TRUE	TRUE	63	TRUE	TRUE	32	TRUE	NaN	FALSE	FALSE	TRUE	TRUE	TRUE	TRUE	TRUE	TRUE	14	342		TMZChemoradiation.TMZChemoLong	TRUE	DECEASED	NON G-CIMP	Mesenchymal	FALSE	1	TCGA-14-0789-01	342	1	days	GBM	C10-GBM	cluster 2	GBM non-CIMP c15
TCGA-14-0790-01	TCGA	Cluster 2	>50<=65	>100	>50	>300	>300	>250	>250	>200	>60<=80	64.82	TRUE	TRUE	TRUE	TRUE	395	TRUE	TRUE	395	TRUE	NaN	FALSE	FALSE	TRUE	TRUE	TRUE	TRUE	TRUE	TRUE	14	418		TMZChemoradiation.TMZChemoLong	TRUE	DECEASED	NON G-CIMP	Classical	FALSE	1	TCGA-14-0790-01	419	1	days	GBM	C10-GBM	cluster 4	GBM non-CIMP c15
TCGA-14-0812-01	TCGA	Cluster 2	>65	<=100	<=50	<=300	<=300	>250	>250	>200	>40<=60	65.94	FALSE	TRUE	FALSE	TRUE	0	FALSE	FALSE	0	FALSE	NaN	FALSE	FALSE	FALSE	FALSE	FALSE	FALSE	FALSE	FALSE	14	99		AlkChemo	FALSE	DECEASED	NON G-CIMP	Neural	FALSE	1	TCGA-14-0812-01	99	1	days	GBM		cluster 3	GBM non-CIMP c15
TCGA-14-0813-01	TCGA	Cluster 2	>65	<=100	<=50	<=300	<=300	>250	>250	>200	>60<=80	78.25	FALSE	FALSE	FALSE	FALSE	0	FALSE	FALSE	0	FALSE	NaN	FALSE	FALSE	FALSE	FALSE	FALSE	FALSE	FALSE	FALSE	14	41			FALSE	DECEASED	NON G-CIMP	Proneural	FALSE	1	TCGA-14-0813-01	41	1	days	GBM	C10-GBM	cluster 2	GBM non-CIMP c15	GBM-like c2
TCGA-14-0817-01	TCGA	Cluster 2	>65	<=100	<=50	<=300	<=300	>250	>250	>200	>60<=80	69.61	FALSE	FALSE	FALSE	FALSE	0	FALSE	FALSE	0	FALSE	NaN	FALSE	FALSE	FALSE	FALSE	FALSE	FALSE	FALSE	FALSE	14	164			FALSE	DECEASED	NON G-CIMP	Neural	FALSE	1	TCGA-14-0817-01	164	1	days	Kirc+	C10-GBM	cluster 4	GBM non-CIMP c15
TCGA-14-0865-01	TCGA	Cluster 2	>65	>100	>50	>300	>300	<=250	<=250	>200	>60<=80	67.89	TRUE	TRUE	TRUE	TRUE	122	TRUE	TRUE	122	TRUE	NaN	FALSE	FALSE	TRUE	TRUE	TRUE	TRUE	TRUE	TRUE	14	502		TMZChemoradiation.TMZChemoLong	TRUE	DECEASED	G-CIMP	Proneural	FALSE	1	TCGA-14-0865-01	502	1	days	Kirc+		cluster 6	GBM non-CIMP c15
TCGA-14-0866-01	TCGA	Cluster 2	>50<=65	>100	>50	>300	>300	<=250	>250	<=200	>80<=100	55.25	TRUE	FALSE	FALSE	TRUE	305	TRUE	TRUE	305	TRUE	NaN	FALSE	FALSE	TRUE	TRUE	TRUE	TRUE	TRUE	TRUE	14	801		TMZChemoradiation.TMZChemoLong	TRUE	DECEASED	NON G-CIMP	Neural	FALSE	1	TCGA-14-0866-01	801	1	days	GBM		cluster 3	GBM non-CIMP c15
TCGA-14-0867-01	TCGA	Cluster 2	>65	<=100	<=50	<=300	<=300	>250	>250	>200	>60<=80	67.94	FALSE	FALSE	FALSE	FALSE	0	FALSE	FALSE	0	FALSE	NaN	FALSE	FALSE	FALSE	FALSE	FALSE	FALSE	FALSE	FALSE	14	62			FALSE	DECEASED	NON G-CIMP	Mesenchymal	FALSE	1	TCGA-14-0867-01	62	1	days	BRCA-LUAD+		cluster 3	GBM non-CIMP c15
TCGA-14-0871-01	TCGA	Cluster 1	>65	<=100	<=50	>300	>300	>250	>250	>200	>60<=80	74.98	FALSE	FALSE	FALSE	FALSE	0	FALSE	FALSE	0	FALSE	NaN	FALSE	FALSE	TRUE	TRUE	TRUE	TRUE	TRUE	TRUE	14	879		StandardRadiation	FALSE	DECEASED		Mesenchymal	FALSE	1	TCGA-14-0871-01	880	1	days	BRCA-LUAD+	C1-LUAD-enriched	cluster 6	Cluster 5	KIRC-like c1
TCGA-14-1034-01	TCGA	Cluster 2	>50<=65	<=100	<=50	>300	>300	>250	>250	>200	>60<=80	60.31	FALSE	FALSE	FALSE	TRUE	0	FALSE	FALSE	0	FALSE	NaN	FALSE	FALSE	TRUE	TRUE	TRUE	TRUE	TRUE	TRUE	14	485		StandardRadiation.AlkChemo	FALSE	DECEASED	NON G-CIMP	Mesenchymal	FALSE	1	TCGA-14-1034-01	485	1	days	BRCA-LUAD+		cluster 3	GBM non-CIMP c15
TCGA-14-1037-01	TCGA	Cluster 2	>65	>100	>50	>300	>300	>250	>250	>200	>60<=80	66.87	FALSE	TRUE	FALSE	TRUE	171	TRUE	TRUE	100	TRUE	NaN	FALSE	FALSE	TRUE	TRUE	TRUE	TRUE	TRUE	TRUE	14	587		StandardRadiation.TMZChemoLong	FALSE	DECEASED	NON G-CIMP	Mesenchymal	FALSE	1	TCGA-14-1037-01	587	1	days	GBM		cluster 2	GBM non-CIMP c15
TCGA-14-1396-01	TCGA	Cluster 2	>65	<=100	<=50	<=300	<=300	>250	>250	>200	>60<=80	78.72	FALSE	FALSE	FALSE	FALSE	0	FALSE	FALSE	0	FALSE	NaN	FALSE	FALSE	FALSE	FALSE	FALSE	FALSE	FALSE	FALSE	14	34			FALSE	DECEASED	NON G-CIMP	Mesenchymal	FALSE	1	TCGA-14-1396-01	34	1	days	GBM		cluster 4	GBM non-CIMP c15
TCGA-14-1401-01	TCGA	Cluster 2	>50<=65	<=100	<=50	<=300	<=300	>250	>250	>200	>80<=100	54.54	FALSE	FALSE	FALSE	FALSE	0	FALSE	FALSE	0	FALSE	NaN	FALSE	FALSE	FALSE	FALSE	FALSE	FALSE	FALSE	FALSE	14	114			FALSE	DECEASED	NON G-CIMP	Proneural	FALSE	1	TCGA-14-1401-01	114	1	days	GBM		cluster 1	GBM non-CIMP c15
TCGA-14-1402-01	TCGA	Cluster 2	>50<=65	>100	>50	>300	>300	>250	>250	>200	>80<=100	58.65	FALSE	FALSE	FALSE	TRUE	347	TRUE	TRUE	185	TRUE	NaN	FALSE	FALSE	TRUE	TRUE	TRUE	TRUE	TRUE	TRUE	14	974		StandardRadiation.TMZChemoLong	FALSE	DECEASED	NON G-CIMP	Classical	FALSE	1	TCGA-14-1402-01	975	1	days	GBM		cluster 3	GBM non-CIMP c15
TCGA-14-1451-01	TCGA	Cluster 2	<=50	>100	<=50	>300	>300	<=250	>250	<=200	>80<=100	39.43	TRUE	FALSE	FALSE	TRUE	194	TRUE	TRUE	43	TRUE	NaN	FALSE	FALSE	FALSE	FALSE	FALSE	TRUE	TRUE	TRUE	14	703		TMZChemoradiation.TMZChemoLong	TRUE	DECEASED	NON G-CIMP	Proneural	FALSE	1	TCGA-14-1451-01	703	1	days	GBM		cluster 1	GBM non-CIMP c15
TCGA-14-1452-01	TCGA	Cluster 2	>50<=65	>100	>50	<=300	<=300	<=250	>250	<=200	>80<=100	60.52	TRUE	TRUE	FALSE	TRUE	160	TRUE	TRUE	160	TRUE	NaN	FALSE	FALSE	TRUE	TRUE	TRUE	TRUE	TRUE	TRUE	14	216		TMZChemoradiation.TMZChemoLong	TRUE	DECEASED	NON G-CIMP	Mesenchymal	FALSE	1	TCGA-14-1452-01	216	1	days	BRCA-LUAD+		cluster 3	GBM non-CIMP c15
TCGA-14-1453-01	TCGA	Cluster 2	>65	<=100	<=50	<=300	<=300	>250	>250	>200	>60<=80	69.26	FALSE	FALSE	FALSE	FALSE	0	FALSE	FALSE	0	FALSE	NaN	FALSE	FALSE	FALSE	FALSE	FALSE	FALSE	FALSE	FALSE	14	35			FALSE	DECEASED	NON G-CIMP	Classical	FALSE	1	TCGA-14-1453-01	35	1	days	Kirc+		cluster 4	GBM non-CIMP c15
TCGA-14-1454-01	TCGA	Cluster 2	>50<=65	>100	>50	>300	>300	>250	>250	>200	>60<=80	54.45	TRUE	TRUE	TRUE	TRUE	206	TRUE	TRUE	206	TRUE	NaN	FALSE	FALSE	TRUE	TRUE	TRUE	TRUE	TRUE	TRUE	14	917		TMZChemoradiation.TMZChemoLong	TRUE	DECEASED	NON G-CIMP	Proneural	FALSE	1	TCGA-14-1454-01	918	1	days	BRCA-LUAD+		cluster 6	GBM non-CIMP c15
TCGA-14-1455-01	TCGA	Cluster 2	>50<=65	<=100	<=50	<=300	<=300	>250	>250	>200		61.77	FALSE	TRUE	FALSE	TRUE	0	FALSE	FALSE	0	FALSE	NaN	FALSE	FALSE	FALSE	FALSE	FALSE	FALSE	FALSE	FALSE	14	28		AlkChemo	FALSE	DECEASED	NON G-CIMP	Proneural	FALSE	1	TCGA-14-1455-01	28	1	days	GBM		cluster 6	GBM non-CIMP c15
TCGA-14-1458-01	TCGA	Cluster 2	>50<=65	>100	>50	<=300	<=300	<=250	>250	<=200	>80<=100	54.48	TRUE	TRUE	TRUE	TRUE	106	TRUE	TRUE	106	TRUE	NaN	FALSE	FALSE	TRUE	TRUE	TRUE	TRUE	TRUE	TRUE	14	202		TMZChemoradiation.TMZChemoLong	TRUE	DECEASED	G-CIMP	Proneural	FALSE	1	TCGA-14-1458-01	203	1	days	Kirc+		cluster 5	GBM CIMP c16
TCGA-14-1459-01	TCGA	Cluster 2	>50<=65	>100	>50	>300	>300	>250	>250	>200		63.6	TRUE	TRUE	TRUE	TRUE	533	TRUE	TRUE	533	TRUE	NaN	FALSE	FALSE	TRUE	TRUE	TRUE	TRUE	TRUE	TRUE	14	378		TMZChemoradiation.TMZChemoLong	TRUE	DECEASED	NON G-CIMP	Neural	FALSE	1	TCGA-14-1459-01	378	1	days	GBM		cluster 2	GBM non-CIMP c15
TCGA-14-1794-01	TCGA	Cluster 2	>50<=65	<=100	<=50	<=300	<=300	>250	>250	>200		59.21	FALSE	FALSE	FALSE	FALSE	0	FALSE	FALSE	0	FALSE	NaN	FALSE	FALSE	TRUE	FALSE	FALSE	TRUE	FALSE	FALSE	14	30		NonstandardRadiation	FALSE	DECEASED	NON G-CIMP	Proneural	FALSE	1	TCGA-14-1794-01	30	1	days	GBM		cluster 2	GBM non-CIMP c15
TCGA-14-1795-01	TCGA	Cluster 2	>65	<=100	<=50	<=300	<=300	>250	>250	>200	>60<=80	66.74	FALSE	TRUE	FALSE	TRUE	0	FALSE	FALSE	0	FALSE	NaN	FALSE	FALSE	FALSE	FALSE	FALSE	FALSE	FALSE	FALSE	14	59		AlkChemo	FALSE	DECEASED	NON G-CIMP	Proneural	FALSE	1	TCGA-14-1795-01	60	1	days	GBM		cluster 3	GBM non-CIMP c15
TCGA-14-1821-01	TCGA	Cluster 2	<=50	<=100	<=50	>300	>300	>250	>250	>200	>80<=100	31.02	TRUE	TRUE	TRUE	TRUE	30	TRUE	TRUE	30	TRUE	NaN	FALSE	FALSE	TRUE	TRUE	TRUE	TRUE	TRUE	TRUE	14	540		TMZChemoradiation.TMZChemoLong	TRUE	DECEASED	G-CIMP	Proneural	FALSE	1	TCGA-14-1821-01	541	1	days	Squamous		cluster 5	GBM CIMP c16
TCGA-14-1823-01	TCGA	Cluster 2	>50<=65	>100	>50	>300	>300	<=250	>250	<=200	>80<=100	58.55	TRUE	TRUE	TRUE	TRUE	430	TRUE	TRUE	430	TRUE	NaN	FALSE	FALSE	TRUE	TRUE	TRUE	TRUE	TRUE	TRUE	14	542		TMZChemoradiation.TMZChemoLong	TRUE	DECEASED	NON G-CIMP	Mesenchymal	FALSE	1	TCGA-14-1823-01	543	1	days	GBM	C10-GBM	cluster 3	GBM non-CIMP c15	GBM-like c2
TCGA-14-1825-01	TCGA	Cluster 2	>65	<=100	<=50	<=300	<=300	<=250	<=250	>200	>80<=100	70.32	FALSE	FALSE	FALSE	FALSE	0	FALSE	FALSE	0	FALSE	NaN	FALSE	FALSE	TRUE	TRUE	TRUE	TRUE	TRUE	TRUE	14	232		StandardRadiation	FALSE	DECEASED	NON G-CIMP	Proneural	FALSE	1	TCGA-14-1825-01	232	1	days	Kirc+	C10-GBM	cluster 6	GBM non-CIMP c15
TCGA-14-1827-01	TCGA	Cluster 2	>50<=65	<=100	<=50	<=300	<=300	>250	>250	>200		51.55	FALSE	TRUE	FALSE	TRUE	5	TRUE	FALSE	0	FALSE	NaN	FALSE	FALSE	FALSE	FALSE	FALSE	FALSE	FALSE	FALSE	14	179		AlkChemoLong	FALSE	DECEASED	NON G-CIMP	Neural	FALSE	1	TCGA-14-1827-01	179	1	days	GBM		cluster 1	GBM non-CIMP c15
TCGA-14-2554-01	TCGA	Cluster 2	>50<=65	<=100	<=50	>300	>300	>250	>250	>200	>60<=80	52.27	FALSE	FALSE	FALSE	FALSE	0	FALSE	FALSE	0	FALSE	NaN	FALSE	FALSE	TRUE	FALSE	FALSE	TRUE	FALSE	FALSE	14	532		NonstandardRadiation	FALSE	DECEASED	NON G-CIMP	Neural	FALSE	1	TCGA-14-2554-01	532	1	days	GBM	C10-GBM	cluster 2	GBM non-CIMP c15
TCGA-14-3476-01	TCGA	Cluster 2	>65	<=100	<=50	<=300	<=300	<=250	<=250	>200		74.39	FALSE	FALSE	FALSE	FALSE	0	FALSE	FALSE	0	FALSE	NaN	FALSE	FALSE	FALSE	FALSE	FALSE	FALSE	FALSE	FALSE	14	12			FALSE	DECEASED	NON G-CIMP	Neural	FALSE	1	TCGA-14-3476-01	12	1	days	GBM		cluster 2	GBM non-CIMP c15
TCGA-15-0742-01	TCGA	Cluster 2	>65	<=100	<=50	>300	>300	<=250	<=250	>200	>80<=100	65.85	FALSE	TRUE	TRUE	TRUE	32	TRUE	TRUE	32	TRUE	NaN	FALSE	FALSE	TRUE	FALSE	FALSE	TRUE	FALSE	FALSE	15	418		NonstandardRadiation.TMZChemoLong	FALSE	DECEASED	NON G-CIMP	Classical	FALSE	1	TCGA-15-0742-01	419	1	days	GBM
TCGA-15-1449-01	TCGA	Cluster 2	>65	<=100	<=50	>300	>300	<=250	>250	<=200	>60<=80	65.24	TRUE	TRUE	TRUE	TRUE	43	TRUE	TRUE	43	TRUE	NaN	FALSE	FALSE	TRUE	FALSE	FALSE	TRUE	FALSE	FALSE	15	404		TMZChemoradiation.TMZChemoLong	TRUE	DECEASED	NON G-CIMP	Proneural	FALSE	1	TCGA-15-1449-01	404	1	days	GBM		cluster 1	GBM non-CIMP c15	GBM-like c2
TCGA-16-0846-01	TCGA	Cluster 2	>65	<=100	<=50	<=300	<=300	>250	>250	>200		85.18	FALSE	FALSE	FALSE	FALSE	0	FALSE	FALSE	0	FALSE	NaN	FALSE	FALSE	FALSE	FALSE	FALSE	FALSE	FALSE	FALSE	16	119			FALSE	DECEASED	NON G-CIMP	Proneural	FALSE	1	TCGA-16-0846-01	119	1	days	GBM	C10-GBM	cluster 3	GBM non-CIMP c15	GBM-like c2
TCGA-16-0848-01	TCGA	Cluster 2	>50<=65	<=100	<=50	>300	>300	<=250	>250	<=200		57.08	FALSE	FALSE	FALSE	FALSE	0	FALSE	FALSE	0	FALSE	NaN	FALSE	FALSE	TRUE	TRUE	TRUE	TRUE	TRUE	TRUE	16	535		StandardRadiation	FALSE	DECEASED	NON G-CIMP	Proneural	FALSE	1	TCGA-16-0848-01	535	1	days	GBM		cluster 3	GBM non-CIMP c15
TCGA-16-0850-01	TCGA	Cluster 2	>50<=65	<=100	<=50	>300	>300	<=250	>250	<=200		52.79	FALSE	FALSE	FALSE	FALSE	0	FALSE	FALSE	0	FALSE	NaN	FALSE	FALSE	TRUE	TRUE	TRUE	TRUE	TRUE	TRUE	16	498		StandardRadiation	FALSE	DECEASED	G-CIMP	Proneural	FALSE	1	TCGA-16-0850-01	498	1	days	Kirc+		cluster 5	GBM CIMP c16
TCGA-16-1045-01	TCGA	Cluster 2	<=50	<=100	<=50	>300	>300	>250	>250	>200		49.82	FALSE	FALSE	FALSE	FALSE	0	FALSE	FALSE	0	FALSE	NaN	FALSE	FALSE	TRUE	TRUE	TRUE	TRUE	TRUE	TRUE	16	882		StandardRadiation	FALSE	DECEASED	NON G-CIMP	Mesenchymal	FALSE	1	TCGA-16-1045-01	883	1	days	Kirc+	C10-GBM	cluster 1	GBM non-CIMP c15
TCGA-16-1047-01	TCGA	Cluster 2	>65	<=100	<=50	<=300	<=300	<=250	<=250	>200		66.53	FALSE	FALSE	FALSE	FALSE	0	FALSE	FALSE	0	FALSE	NaN	FALSE	FALSE	FALSE	FALSE	FALSE	FALSE	FALSE	FALSE	16	139			FALSE	DECEASED	NON G-CIMP	Classical	FALSE	1	TCGA-16-1047-01	139	1	days	GBM		cluster 3	GBM non-CIMP c15
TCGA-16-1055-01	TCGA	Cluster 2	<=50	<=100	<=50	>300	>300	>250	>250	>200		48.84	FALSE	FALSE	FALSE	FALSE	0	FALSE	FALSE	0	FALSE	NaN	FALSE	FALSE	TRUE	TRUE	TRUE	TRUE	TRUE	TRUE	16	313		StandardRadiation	FALSE	DECEASED	NON G-CIMP	Classical	FALSE	1	TCGA-16-1055-01	313	1	days	GBM		cluster 2	GBM non-CIMP c15
TCGA-16-1056-01	TCGA	Cluster 2	>50<=65	<=100	<=50	>300	>300	<=250	>250	>200		55.6	FALSE	FALSE	FALSE	FALSE	0	FALSE	FALSE	0	FALSE	NaN	FALSE	FALSE	TRUE	TRUE	TRUE	TRUE	TRUE	TRUE	16	426		StandardRadiation	FALSE	DECEASED	NON G-CIMP	Classical	FALSE	1	TCGA-16-1056-01	426	1	days	GBM		cluster 3	GBM non-CIMP c15
TCGA-16-1060-01	TCGA	Cluster 2	>65	<=100	<=50	<=300	<=300	<=250	<=250	>200		70.67	FALSE	FALSE	FALSE	FALSE	0	FALSE	FALSE	0	FALSE	NaN	FALSE	FALSE	TRUE	FALSE	FALSE	TRUE	FALSE	FALSE	16	278		NonstandardRadiation	FALSE	DECEASED	NON G-CIMP	Mesenchymal	FALSE	1	TCGA-16-1060-01	278	1	days	GBM		cluster 2	GBM non-CIMP c15
TCGA-16-1062-01	TCGA	Cluster 2	>50<=65	<=100	<=50	>300	>300	>250	>250	>200		57.9	FALSE	FALSE	FALSE	FALSE	0	FALSE	FALSE	0	FALSE	NaN	FALSE	FALSE	TRUE	TRUE	TRUE	TRUE	TRUE	TRUE	16	646		StandardRadiation	FALSE	DECEASED	NON G-CIMP	Classical	FALSE	1	TCGA-16-1062-01	646	1	days	GBM		cluster 4	GBM non-CIMP c15
TCGA-16-1063-01	TCGA	Cluster 2	>65	<=100	<=50	>300	>300	>250	>250	>200		72.04	FALSE	FALSE	FALSE	FALSE	0	FALSE	FALSE	0	FALSE	NaN	FALSE	FALSE	TRUE	TRUE	TRUE	TRUE	TRUE	TRUE	16	425		StandardRadiation	FALSE	DECEASED	NON G-CIMP	Neural	FALSE	1	TCGA-16-1063-01	425	1	days	GBM		cluster 3	GBM non-CIMP c15
TCGA-19-0957-01	TCGA	Cluster 2	<=50	>100	>50	>300	>300	<=250	>250	<=200		48.5	FALSE	TRUE	TRUE	TRUE	236	TRUE	TRUE	206	TRUE	NaN	FALSE	FALSE	FALSE	FALSE	FALSE	FALSE	FALSE	FALSE	19	665		TMZChemoLong	FALSE	DECEASED	NON G-CIMP	Proneural	FALSE	1	TCGA-19-0957-01	666	1	days	GBM		cluster 3	GBM non-CIMP c15	GBM-like c2
TCGA-19-0962-01	TCGA	Cluster 2	>65	<=100	<=50	<=300	<=300	>250	>250	>200	>40<=60	77.71	FALSE	FALSE	FALSE	FALSE	0	FALSE	FALSE	0	FALSE	NaN	FALSE	FALSE	FALSE	FALSE	FALSE	FALSE	FALSE	FALSE	19	20			FALSE	DECEASED	NON G-CIMP	Mesenchymal	FALSE	1	TCGA-19-0962-01	20	1	days	GBM		cluster 3	GBM non-CIMP c15	GBM-like c2
TCGA-19-0963-01	TCGA	Cluster 2	>50<=65	>100	>50	>300	>300	>250	>250	>200		61.12	TRUE	TRUE	TRUE	TRUE	193	TRUE	TRUE	193	TRUE	NaN	FALSE	FALSE	TRUE	TRUE	TRUE	TRUE	TRUE	TRUE	19	434		TMZChemoradiation.TMZChemoLong	TRUE	DECEASED	NON G-CIMP	Neural	FALSE	1	TCGA-19-0963-01	434	1	days	GBM		cluster 2	GBM non-CIMP c15
TCGA-19-1385-01	TCGA	Cluster 2	>65	<=100	<=50	>300	>300	<=250	>250	<=200		69.7	TRUE	TRUE	TRUE	TRUE	47	TRUE	TRUE	47	TRUE	NaN	FALSE	FALSE	TRUE	TRUE	TRUE	TRUE	TRUE	TRUE	19	327		TMZChemoradiation.TMZChemoLong	TRUE	DECEASED	NON G-CIMP	Mesenchymal	FALSE	1	TCGA-19-1385-01	327	1	days	Kirc+		cluster 1	GBM non-CIMP c15
TCGA-19-1386-01	TCGA	Cluster 2	>50<=65	>100	>50	<=300	<=300	<=250	>250	>200	>80<=100	51.13	TRUE	TRUE	TRUE	TRUE	140	TRUE	TRUE	140	TRUE	NaN	FALSE	FALSE	TRUE	TRUE	TRUE	TRUE	TRUE	TRUE	19	276		TMZChemoradiation.TMZChemoLong	TRUE	DECEASED	NON G-CIMP	Classical	FALSE	1	TCGA-19-1386-01	276	1	days	GBM		cluster 3	GBM non-CIMP c15	GBM-like c2
TCGA-19-1388-01	TCGA	Cluster 2	>50<=65	>100	>50	>300	>300	<=250	<=250	>200		58.5	TRUE	FALSE	FALSE	TRUE	257	TRUE	TRUE	257	TRUE	NaN	FALSE	FALSE	TRUE	TRUE	TRUE	TRUE	TRUE	TRUE	19	394		TMZChemoradiation.TMZChemoLong	TRUE	DECEASED	NON G-CIMP	Mesenchymal	FALSE	1	TCGA-19-1388-01	394	1	days	Squamous		cluster 6	GBM non-CIMP c15
TCGA-19-1389-01	TCGA	Cluster 2	>50<=65	<=100	<=50	<=300	<=300	<=250	>250	<=200	>80<=100	51.09	TRUE	TRUE	TRUE	TRUE	47	TRUE	TRUE	47	TRUE	NaN	FALSE	FALSE	TRUE	TRUE	TRUE	TRUE	TRUE	TRUE	19	141		TMZChemoradiation.TMZChemoLong	TRUE	DECEASED	NON G-CIMP	Mesenchymal	FALSE	1	TCGA-19-1389-01	141	1	days	GBM		cluster 1	GBM non-CIMP c15	GBM-like c2
TCGA-19-1390-01	TCGA	Cluster 2	>50<=65	<=100	<=50	>300	>300	>250	>250	>200	>60<=80	63.14	FALSE	FALSE	FALSE	FALSE	0	FALSE	FALSE	0	FALSE	NaN	FALSE	FALSE	FALSE	FALSE	FALSE	FALSE	FALSE	FALSE	19	772			FALSE	DECEASED	NON G-CIMP	Proneural	FALSE	1	TCGA-19-1390-01	772	1	days	BRCA-LUAD+	C10-GBM	cluster 4	GBM non-CIMP c15	GBM-like c2
TCGA-19-1392-01	TCGA	Cluster 2	>65	<=100	<=50	<=300	<=300	>250	>250	>200	>60<=80	72.8	FALSE	FALSE	FALSE	FALSE	0	FALSE	FALSE	0	FALSE	NaN	FALSE	FALSE	FALSE	FALSE	FALSE	FALSE	FALSE	FALSE	19	111			FALSE	DECEASED	NON G-CIMP	Proneural	FALSE	1	TCGA-19-1392-01	111	1	days	BRCA-LUAD+		cluster 4	GBM non-CIMP c15	GBM-like c2
TCGA-19-1787-01	TCGA	Cluster 2	<=50	>100	>50	>300	>300	>250	>250	>200	>80<=100	48.99	TRUE	TRUE	TRUE	TRUE	197	TRUE	TRUE	197	TRUE	NaN	FALSE	FALSE	TRUE	TRUE	TRUE	TRUE	TRUE	TRUE	19	385		TMZChemoradiation.TMZChemoLong	TRUE	DECEASED	NON G-CIMP	Mesenchymal	FALSE	1	TCGA-19-1787-01	385	1	days	GBM		cluster 4	GBM non-CIMP c15
TCGA-19-1788-01	TCGA	Cluster 2	<=50	<=100	<=50	<=300	<=300	>250	>250	>200	>60<=80	39.15	TRUE	TRUE	TRUE	TRUE	45	TRUE	TRUE	45	TRUE	NaN	FALSE	FALSE	TRUE	TRUE	TRUE	TRUE	TRUE	TRUE	19	111		TMZChemoradiation.TMZChemoLong	TRUE	DECEASED	G-CIMP	Proneural	FALSE	1	TCGA-19-1788-01	112	1	days	Kirc+		cluster 5	GBM CIMP c16	GBM-like c2
TCGA-19-1789-01	TCGA	Cluster 2	>65	<=100	<=50	<=300	<=300	>250	>250	>200	>60<=80	69.22	FALSE	TRUE	TRUE	TRUE	7	TRUE	TRUE	7	TRUE	NaN	FALSE	FALSE	TRUE	TRUE	TRUE	TRUE	TRUE	TRUE	19	93		StandardRadiation.TMZChemoLong	FALSE	DECEASED	NON G-CIMP	Classical	FALSE	1	TCGA-19-1789-01	99	1	days	GBM		cluster 4	GBM non-CIMP c15	GBM-like c2
TCGA-19-1790-01	TCGA	Cluster 2	>50<=65	<=100	<=50	<=300	<=300	<=250	<=250	>200	>60<=80	56.47	TRUE	TRUE	TRUE	TRUE	42	TRUE	TRUE	42	TRUE	NaN	FALSE	FALSE	TRUE	TRUE	TRUE	TRUE	TRUE	TRUE	19	153		TMZChemoradiation.TMZChemoLong	TRUE	DECEASED	NON G-CIMP	Mesenchymal	FALSE	1	TCGA-19-1790-01	154	1	days	GBM	C10-GBM	cluster 3	GBM non-CIMP c15	KIRC-like c1
TCGA-19-2620-01	TCGA	Cluster 2	>65	<=100	<=50	<=300	<=300	>250	>250	>200	>40<=60	70.26	TRUE	TRUE	TRUE	TRUE	19	TRUE	TRUE	19	TRUE	NaN	FALSE	FALSE	TRUE	FALSE	FALSE	TRUE	FALSE	FALSE	19	148		TMZChemoradiation.TMZChemoLong	TRUE	DECEASED	NON G-CIMP	Neural	FALSE	1	TCGA-19-2620-01	148	1	days	GBM	C10-GBM	cluster 3	GBM non-CIMP c15	GBM-like c2
TCGA-19-2621-01	TCGA	Cluster 2	>65	<=100	<=50	<=300	<=300	>250	>250	>200		83.31	FALSE	FALSE	FALSE	FALSE	0	FALSE	FALSE	0	FALSE	NaN	FALSE	FALSE	FALSE	FALSE	FALSE	FALSE	FALSE	FALSE	19	33			FALSE	DECEASED	NON G-CIMP	Classical	FALSE	1	TCGA-19-2621-01	33	1	days	GBM		cluster 3	GBM non-CIMP c15
TCGA-19-2624-01	TCGA	Cluster 2	>50<=65	<=100	<=50	<=300	<=300	>250	>250	>200		51.72	FALSE	FALSE	FALSE	FALSE	0	FALSE	FALSE	0	FALSE	NaN	FALSE	FALSE	FALSE	FALSE	FALSE	FALSE	FALSE	FALSE	19	5			FALSE	DECEASED	NON G-CIMP	Proneural	FALSE	1	TCGA-19-2624-01	5	1	days	GBM	C10-GBM	cluster 2	GBM non-CIMP c15
TCGA-19-2625-01	TCGA	Cluster 2	>65	<=100	<=50	<=300	<=300	>250	>250	>200		76.47	FALSE	FALSE	FALSE	FALSE	0	FALSE	FALSE	0	FALSE	NaN	FALSE	FALSE	FALSE	FALSE	FALSE	FALSE	FALSE	FALSE	19	124			FALSE	DECEASED	NON G-CIMP	Classical	FALSE	1	TCGA-19-2625-01	124	1	days	Iq	C10-GBM	cluster 2	GBM non-CIMP c15	KIRC-like c1
TCGA-19-2631-01	TCGA	Cluster 2	>65	<=100	<=50	<=300	<=300	>250	>250	>200	>60<=80	74.47	FALSE	FALSE	FALSE	FALSE	0	FALSE	FALSE	0	FALSE	NaN	FALSE	FALSE	TRUE	TRUE	TRUE	TRUE	TRUE	TRUE	19	213		StandardRadiation	FALSE	DECEASED	NON G-CIMP	Classical	FALSE	1	TCGA-19-2631-01	213	1	days	GBM	C10-GBM	cluster 3	GBM non-CIMP c15	GBM-like c2
TCGA-19-5947-01	TCGA	Cluster 2	<=50	<=100	<=50	<=300	<=300	<=250	<=250	>200	>40<=60	47.14	FALSE	FALSE	FALSE	FALSE	0	FALSE	FALSE	0	FALSE	NaN	FALSE	FALSE	TRUE	FALSE	FALSE	TRUE	FALSE	FALSE	19	192		NonstandardRadiation	FALSE	DECEASED	NON G-CIMP	Mesenchymal	FALSE	1	TCGA-19-5947-01	202	1	days	GBM	C10-GBM	cluster 1	GBM non-CIMP c15	KIRC-like c1
TCGA-19-5951-01	TCGA	Cluster 2	>65	<=100	<=50	<=300	<=300	>250	>250	>200	>80<=100	76.65	TRUE	TRUE	TRUE	TRUE	45	TRUE	TRUE	45	TRUE	NaN	FALSE	FALSE	TRUE	TRUE	TRUE	TRUE	TRUE	TRUE	19	244		TMZChemoradiation.TMZChemoLong	TRUE	DECEASED	NON G-CIMP	Classical	FALSE	1	TCGA-19-5951-01	244	1	days	GBM	C10-GBM	cluster 3	GBM non-CIMP c15	GBM-like c2
TCGA-19-5952-01	TCGA	Cluster 2	>50<=65	<=100	<=50	>300	>300	>250	>250	>200	>60<=80	62.53	FALSE	FALSE	FALSE	FALSE	0	FALSE	FALSE	0	FALSE	NaN	FALSE	FALSE	TRUE	FALSE	FALSE	TRUE	FALSE	FALSE	19	575		NonstandardRadiation	FALSE	DECEASED	NON G-CIMP	Classical	FALSE	1	TCGA-19-5952-01	575	1	days	GBM	C10-GBM	cluster 2	GBM non-CIMP c15	GBM-like c2
TCGA-19-5955-01	TCGA	Cluster 2	>65	<=100	<=50	<=300	<=300	>250	>250	>200		83.64	FALSE	FALSE	FALSE	FALSE	0	FALSE	FALSE	0	FALSE	NaN	FALSE	FALSE	FALSE	FALSE	FALSE	FALSE	FALSE	FALSE	19	54			FALSE	DECEASED	NON G-CIMP	Mesenchymal	FALSE	1	TCGA-19-5955-01	54	1	days	GBM	C10-GBM	cluster 2	GBM non-CIMP c15	GBM-like c2
TCGA-26-1439-01	TCGA	Cluster 2	>50<=65	<=100	>50	>300	>300	>250	>250	>200		63.8	TRUE	TRUE	TRUE	TRUE	51	TRUE	TRUE	51	TRUE	NaN	FALSE	FALSE	TRUE	TRUE	TRUE	TRUE	TRUE	TRUE	26	422		TMZChemoradiation.TMZChemoLong	TRUE	DECEASED	NON G-CIMP	Classical	FALSE	1	TCGA-26-1439-01	422	1	days	Kirc+		cluster 3	GBM non-CIMP c15
TCGA-26-1799-01	TCGA	Cluster 2	>65	<=100	<=50	<=300	<=300	<=250	>250	>200	>60<=80	68.91	FALSE	TRUE	TRUE	TRUE	48	TRUE	TRUE	48	TRUE	NaN	FALSE	FALSE	TRUE	TRUE	TRUE	TRUE	TRUE	TRUE	26	285		StandardRadiation.TMZChemoLong	FALSE	DECEASED	NON G-CIMP	Neural	FALSE	1	TCGA-26-1799-01	285	1	days	GBM		cluster 2	GBM non-CIMP c15
TCGA-26-5135-01	TCGA	Cluster 2	>65	<=100	<=50	<=300	<=300	>250	>250	>200		72.53	FALSE	FALSE	FALSE	FALSE	0	FALSE	FALSE	0	FALSE	NaN	FALSE	FALSE	FALSE	FALSE	FALSE	FALSE	FALSE	FALSE	26	269			FALSE	DECEASED	NON G-CIMP	Proneural	FALSE	1	TCGA-26-5135-01	270	1	days	GBM	C10-GBM	cluster 6	GBM non-CIMP c15
TCGA-27-1830-01	TCGA	Cluster 2	>50<=65	<=100	>50	<=300	<=300	<=250	>250	<=200	>80<=100	57.85	FALSE	TRUE	TRUE	TRUE	79	TRUE	TRUE	79	TRUE	NaN	FALSE	FALSE	TRUE	TRUE	TRUE	TRUE	TRUE	TRUE	27	154		StandardRadiation.TMZChemoLong	FALSE	DECEASED	NON G-CIMP	Proneural	FALSE	1	TCGA-27-1830-01	154	1	days	GBM	C10-GBM	cluster 2	GBM non-CIMP c15	GBM-like c2
TCGA-27-1831-01	TCGA	Cluster 2	>65	<=100	>50	>300	>300	<=250	<=250	>200	>80<=100	66.93	TRUE	TRUE	TRUE	TRUE	99	TRUE	TRUE	97	TRUE	NaN	FALSE	FALSE	TRUE	TRUE	TRUE	TRUE	TRUE	TRUE	27	504		TMZChemoradiation.TMZChemoLong	TRUE	DECEASED	NON G-CIMP	Neural	FALSE	1	TCGA-27-1831-01	505	1	days	GBM	C10-GBM	cluster 2	GBM non-CIMP c15	GBM-like c2
TCGA-27-1832-01	TCGA	Cluster 2	>50<=65	>100	>50	<=300	<=300	<=250	<=250	>200		59.35	FALSE	TRUE	TRUE	TRUE	185	TRUE	TRUE	185	TRUE	NaN	FALSE	FALSE	TRUE	FALSE	FALSE	TRUE	FALSE	FALSE	27	300		NonstandardRadiation.TMZChemoLong	FALSE	DECEASED	NON G-CIMP	Mesenchymal	FALSE	1	TCGA-27-1832-01	300	1	days	GBM	C10-GBM	cluster 1	GBM non-CIMP c15	GBM-like c2
TCGA-27-1833-01	TCGA	Cluster 2	>65	>100	>50	>300	>300	>250	>250	>200	>80<=100	67.33	FALSE	TRUE	TRUE	TRUE	542	TRUE	TRUE	426	TRUE	NaN	FALSE	FALSE	TRUE	TRUE	TRUE	TRUE	TRUE	TRUE	27	737		StandardRadiation.TMZChemoLong	FALSE	DECEASED	NON G-CIMP	Classical	FALSE	1	TCGA-27-1833-01	737	1	days	GBM	C10-GBM	cluster 4	GBM non-CIMP c15	GBM-like c2
TCGA-27-1834-01	TCGA	Cluster 2	>50<=65	>100	>50	>300	>300	>250	>250	>200	>80<=100	56.31	TRUE	TRUE	TRUE	TRUE	451	TRUE	TRUE	451	TRUE	NaN	FALSE	FALSE	TRUE	TRUE	TRUE	TRUE	TRUE	TRUE	27	1232		TMZChemoradiation.TMZChemoLong	TRUE	DECEASED	NON G-CIMP	Neural	FALSE	1	TCGA-27-1834-01	1233	1	days	GBM	C10-GBM	cluster 3	GBM non-CIMP c15	GBM-like c2
TCGA-27-1835-01	TCGA	Cluster 2	>50<=65	>100	>50	>300	>300	<=250	<=250	>200	>80<=100	53.23	TRUE	TRUE	TRUE	TRUE	153	TRUE	TRUE	150	TRUE	NaN	FALSE	FALSE	TRUE	TRUE	TRUE	TRUE	TRUE	TRUE	27	648		TMZChemoradiation.TMZChemoLong	TRUE	DECEASED	NON G-CIMP	Classical	FALSE	1	TCGA-27-1835-01	648	1	days	GBM	C10-GBM	cluster 3	GBM non-CIMP c15
TCGA-27-1836-01	TCGA	Cluster 2	<=50	>100	>50	>300	>300	<=250	<=250	>200	>80<=100	33.02	TRUE	TRUE	TRUE	TRUE	455	TRUE	TRUE	196	TRUE	NaN	FALSE	FALSE	TRUE	TRUE	TRUE	TRUE	TRUE	TRUE	27	914		TMZChemoradiation.TMZChemoLong	TRUE	DECEASED	NON G-CIMP	Proneural	FALSE	1	TCGA-27-1836-01	914	1	days	GBM	C10-GBM	cluster 1	GBM non-CIMP c15	GBM-like c2
TCGA-27-1837-01	TCGA	Cluster 2	<=50	>100	>50	>300	>300	<=250	<=250	>200	>80<=100	36.6	FALSE	TRUE	TRUE	TRUE	152	TRUE	TRUE	152	TRUE	NaN	FALSE	FALSE	TRUE	TRUE	TRUE	TRUE	TRUE	TRUE	27	427		StandardRadiation.TMZChemoLong	FALSE	DECEASED	NON G-CIMP	Classical	FALSE	1	TCGA-27-1837-01	427	1	days	GBM	C10-GBM	cluster 6	GBM non-CIMP c15
TCGA-27-1838-01	TCGA	Cluster 2	>50<=65	<=100	<=50	>300	>300	<=250	<=250	>200	>80<=100	59.43	FALSE	TRUE	TRUE	TRUE	7	TRUE	TRUE	5	TRUE	NaN	FALSE	FALSE	TRUE	TRUE	TRUE	TRUE	TRUE	TRUE	27	350		StandardRadiation.TMZChemoLong	FALSE	DECEASED	NON G-CIMP	Mesenchymal	FALSE	1	TCGA-27-1838-01	350	1	days	GBM		cluster 1	GBM non-CIMP c15
TCGA-27-2518-01	TCGA	Cluster 2	>50<=65	>100	>50	>300	>300	>250	>250	>200	>80<=100	52.38	TRUE	TRUE	TRUE	TRUE	237	TRUE	TRUE	161	TRUE	NaN	FALSE	FALSE	TRUE	TRUE	TRUE	TRUE	TRUE	TRUE	27	752		TMZChemoradiation.TMZChemoLong	TRUE	DECEASED	NON G-CIMP	Neural	FALSE	1	TCGA-27-2518-01	753	1	days	GBM	C10-GBM	cluster 3	GBM non-CIMP c15	GBM-like c2
TCGA-27-2523-01	TCGA	Cluster 2	>50<=65	>100	>50	>300	>300	>250	>250	>200	>80<=100	63.06	FALSE	TRUE	TRUE	TRUE	371	TRUE	TRUE	321	TRUE	NaN	FALSE	FALSE	TRUE	TRUE	TRUE	TRUE	TRUE	TRUE	27	489		StandardRadiation.TMZChemoLong	FALSE	DECEASED	NON G-CIMP	Classical	FALSE	1	TCGA-27-2523-01	489	1	days	GBM	C10-GBM	cluster 4	GBM non-CIMP c15
TCGA-27-2524-01	TCGA	Cluster 2	>50<=65	<=100	>50	<=300	<=300	>250	>250	>200	>80<=100	56.27	FALSE	TRUE	TRUE	TRUE	63	TRUE	TRUE	62	TRUE	NaN	FALSE	FALSE	TRUE	TRUE	TRUE	TRUE	TRUE	TRUE	27	231		StandardRadiation.TMZChemoLong	FALSE	DECEASED	NON G-CIMP	Mesenchymal	FALSE	1	TCGA-27-2524-01	231	1	days	GBM	C10-GBM	cluster 3	GBM non-CIMP c15
TCGA-27-2526-01	TCGA	Cluster 2	>65	<=100	<=50	<=300	<=300	>250	>250	>200	>40<=60	79.33	FALSE	FALSE	FALSE	FALSE	0	FALSE	FALSE	0	FALSE	NaN	FALSE	FALSE	FALSE	FALSE	FALSE	FALSE	FALSE	FALSE	27	87			FALSE	DECEASED	NON G-CIMP	Neural	FALSE	1	TCGA-27-2526-01	87	1	days	GBM	C10-GBM	cluster 3	GBM non-CIMP c15
TCGA-27-2527-01	TCGA	Cluster 2	>65	<=100	<=50	>300	>300	>250	>250	>200	>80<=100	81.09	FALSE	FALSE	FALSE	FALSE	0	FALSE	FALSE	0	FALSE	NaN	FALSE	FALSE	TRUE	FALSE	FALSE	TRUE	FALSE	FALSE	27	438		NonstandardRadiation	FALSE	DECEASED	NON G-CIMP	Mesenchymal	FALSE	1	TCGA-27-2527-01	438	1	days	Kirc+		cluster 1	GBM non-CIMP c15
TCGA-27-2528-01	TCGA	Cluster 2	>50<=65	>100	>50	>300	>300	<=250	<=250	>200	>80<=100	62.61	TRUE	TRUE	TRUE	TRUE	184	TRUE	TRUE	182	TRUE	NaN	FALSE	FALSE	TRUE	TRUE	TRUE	TRUE	TRUE	TRUE	27	479		TMZChemoradiation.TMZChemoLong	TRUE	DECEASED	NON G-CIMP	Classical	FALSE	1	TCGA-27-2528-01	480	1	days	GBM	C10-GBM	cluster 3	GBM non-CIMP c15	GBM-like c2
TCGA-28-1747-01	TCGA	Cluster 2	<=50	<=100	<=50	<=300	<=300	>250	>250	>200		44.63	FALSE	TRUE	TRUE	TRUE	12	TRUE	TRUE	12	TRUE	NaN	FALSE	FALSE	TRUE	FALSE	FALSE	TRUE	FALSE	FALSE	28	77		NonstandardRadiation.TMZChemoLong	FALSE	DECEASED	NON G-CIMP	Classical	FALSE	1	TCGA-28-1747-01	77	1	days	GBM	C10-GBM	cluster 2	GBM non-CIMP c15	GBM-like c2
TCGA-28-1755-01	TCGA	Cluster 2	>50<=65	<=100	<=50	<=300	<=300	>250	>250	>200	>60<=80	52.74	TRUE	TRUE	TRUE	TRUE	43	TRUE	TRUE	43	TRUE	NaN	FALSE	FALSE	TRUE	TRUE	TRUE	TRUE	TRUE	TRUE	28	46		TMZChemoradiation.TMZChemoLong	TRUE	DECEASED	NON G-CIMP	Classical	FALSE	1	TCGA-28-1755-01	47	1	days	GBM		cluster 6	GBM non-CIMP c15
TCGA-28-5204-01	TCGA	Cluster 2	>65	>100	>50	>300	>300	>250	>250	>200	>80<=100	72.53	TRUE	TRUE	TRUE	TRUE	440	TRUE	TRUE	440	TRUE	NaN	FALSE	FALSE	TRUE	TRUE	TRUE	TRUE	TRUE	TRUE	28	454		TMZChemoradiation.TMZChemoLong	TRUE	DECEASED	NON G-CIMP	Neural	FALSE	1	TCGA-28-5204-01	454	1	days	GBM	C10-GBM	cluster 4	GBM non-CIMP c15
TCGA-28-5207-01	TCGA	Cluster 1	>65	<=100	<=50	>300	>300	>250	>250	>200	>60<=80	71.12	FALSE	TRUE	TRUE	TRUE	0	FALSE	TRUE	0	FALSE	NaN	FALSE	FALSE	TRUE	FALSE	FALSE	TRUE	FALSE	FALSE	28	343		NonstandardRadiation.TMZChemo	FALSE	DECEASED	NON G-CIMP	Mesenchymal	FALSE	1	TCGA-28-5207-01	343	1	days	GBM	C10-GBM	cluster 2	GBM non-CIMP c15
TCGA-28-5215-01	TCGA	NA	>50<=65	<=100	<=50	>300	>300	<=250	<=250	>200	>80<=100	62.11	FALSE	TRUE	TRUE	TRUE	0	FALSE	TRUE	0	FALSE	NaN	FALSE	FALSE	TRUE	FALSE	FALSE	TRUE	FALSE	FALSE	28	335		NonstandardRadiation.TMZChemo	FALSE	DECEASED	NON G-CIMP	Mesenchymal	FALSE	1	TCGA-28-5215-01	335	1	days	Kirc+	C10-GBM	cluster 2	GBM non-CIMP c15
TCGA-28-5218-01	TCGA	NA	>50<=65	<=100	<=50	<=300	<=300	>250	>250	>200		63.23	FALSE	TRUE	TRUE	TRUE	0	FALSE	TRUE	0	FALSE	NaN	FALSE	FALSE	TRUE	TRUE	TRUE	TRUE	TRUE	TRUE	28	157		StandardRadiation.TMZChemo	FALSE	DECEASED	NON G-CIMP	Mesenchymal	FALSE	1	TCGA-28-5218-01	157	1	days	High	C10-GBM	cluster 3	GBM non-CIMP c15
TCGA-28-6450-01	TCGA	Cluster 2	>50<=65	<=100	<=50	<=300	<=300	>250	>250	>200		60.72	TRUE	TRUE	TRUE	TRUE	17	TRUE	TRUE	17	TRUE	NaN	FALSE	FALSE	TRUE	TRUE	TRUE	TRUE	TRUE	TRUE	28	165		TMZChemoradiation.TMZChemoLong	TRUE	DECEASED	NON G-CIMP	Classical	FALSE	1	TCGA-28-6450-01	165	1	days	GBM		cluster 3	GBM non-CIMP c15
TCGA-32-1970-01	TCGA	Cluster 2	>50<=65	<=100	<=50	>300	>300	>250	>250	>200		59.17	TRUE	TRUE	TRUE	TRUE	40	TRUE	TRUE	40	TRUE	NaN	FALSE	FALSE	TRUE	FALSE	TRUE	TRUE	FALSE	TRUE	32	467		TMZChemoradiation.TMZChemoLong	TRUE	DECEASED	NON G-CIMP	Classical	FALSE	1	TCGA-32-1970-01	468	1	days	GBM	C10-GBM	cluster 2	GBM non-CIMP c15	GBM-like c2
TCGA-32-1973-01	TCGA	Cluster 2	<=50	>100	>50	>300	>300	>250	>250	>200		21.23	TRUE	TRUE	TRUE	TRUE	467	TRUE	TRUE	384	TRUE	NaN	FALSE	FALSE	TRUE	TRUE	TRUE	TRUE	TRUE	TRUE	32	641		TMZChemoradiation.TMZChemoLong	TRUE	DECEASED	NON G-CIMP	Proneural	FALSE	1	TCGA-32-1973-01	641	1	days	Kirc+		cluster 6	GBM non-CIMP c15
TCGA-32-1976-01	TCGA	Cluster 2	>65	<=100	<=50	<=300	<=300	>250	>250	>200	>60<=80	65.16	FALSE	FALSE	FALSE	FALSE	0	FALSE	FALSE	0	FALSE	NaN	FALSE	FALSE	FALSE	FALSE	FALSE	FALSE	FALSE	FALSE	32	15			FALSE	DECEASED	NON G-CIMP	Proneural	FALSE	1	TCGA-32-1976-01	15	1	days	GBM		cluster 3	GBM non-CIMP c15	GBM-like c2
TCGA-32-1978-01	TCGA	Cluster 2	>50<=65	<=100	<=50	>300	>300	>250	>250	>200		57.64	FALSE	FALSE	FALSE	FALSE	0	FALSE	FALSE	0	FALSE	NaN	FALSE	FALSE	FALSE	FALSE	FALSE	FALSE	FALSE	FALSE	32	482			FALSE	DECEASED	NON G-CIMP	Classical	FALSE	1	TCGA-32-1978-01	482	1	days	BRCA-LUAD+		cluster 4	GBM non-CIMP c15	GBM-like c2
TCGA-32-1979-01	TCGA	Cluster 2	>65	<=100	<=50	>300	>300	>250	>250	>200		69.14	FALSE	FALSE	FALSE	FALSE	0	FALSE	FALSE	0	FALSE	NaN	FALSE	FALSE	FALSE	FALSE	FALSE	FALSE	FALSE	FALSE	32	593			FALSE	DECEASED	NON G-CIMP	Classical	FALSE	1	TCGA-32-1979-01	593	1	days	GBM		cluster 3	GBM non-CIMP c15
TCGA-32-1980-01	TCGA	Cluster 2	>65	<=100	<=50	<=300	<=300	>250	>250	>200		72.46	FALSE	FALSE	FALSE	FALSE	0	FALSE	FALSE	0	FALSE	NaN	FALSE	FALSE	FALSE	FALSE	FALSE	FALSE	FALSE	FALSE	32	36			FALSE	DECEASED	NON G-CIMP	Neural	FALSE	1	TCGA-32-1980-01	36	1	days	Quiet	C5-KIRC	cluster 1	Low purity c2
TCGA-32-1982-01	TCGA	Cluster 2	>65	<=100	<=50	<=300	<=300	>250	>250	>200	>80<=100	76.01	FALSE	FALSE	FALSE	TRUE	0	FALSE	FALSE	0	FALSE	NaN	FALSE	FALSE	FALSE	FALSE	FALSE	FALSE	FALSE	FALSE	32	142		AlkChemo	FALSE	DECEASED	NON G-CIMP	Neural	FALSE	1	TCGA-32-1982-01	142	1	days	GBM	C10-GBM	cluster 3	GBM non-CIMP c15	GBM-like c2
TCGA-32-1986-01	TCGA	Cluster 2	>65	<=100	<=50	>300	>300	<=250	<=250	>200	<=20	68.61	FALSE	TRUE	TRUE	TRUE	14	TRUE	TRUE	14	TRUE	NaN	FALSE	FALSE	TRUE	TRUE	TRUE	TRUE	TRUE	TRUE	32	386		StandardRadiation.TMZChemoLong	FALSE	DECEASED	NON G-CIMP	Mesenchymal	FALSE	1	TCGA-32-1986-01	386	1	days	GBM	C10-GBM	cluster 2	GBM non-CIMP c15	KIRC-like c1
TCGA-32-1987-01	TCGA	Cluster 2	<=50	<=100	>50	>300	>300	<=250	>250	<=200		49.53	TRUE	TRUE	TRUE	TRUE	73	TRUE	TRUE	72	TRUE	NaN	FALSE	FALSE	TRUE	TRUE	TRUE	TRUE	TRUE	TRUE	32	451		TMZChemoradiation.TMZChemoLong	TRUE	DECEASED	NON G-CIMP	Mesenchymal	FALSE	1	TCGA-32-1987-01	452	1	days	BRCA-LUAD+		cluster 2	GBM non-CIMP c15	GBM-like c2
TCGA-32-1991-01	TCGA	Cluster 2	>50<=65	>100	>50	>300	>300	>250	>250	>200		60.29	TRUE	TRUE	TRUE	TRUE	291	TRUE	TRUE	290	TRUE	NaN	FALSE	FALSE	TRUE	TRUE	TRUE	TRUE	TRUE	TRUE	32	515		TMZChemoradiation.TMZChemoLong	TRUE	DECEASED	NON G-CIMP	Classical	FALSE	1	TCGA-32-1991-01	515	1	days	GBM	C10-GBM	cluster 3	GBM non-CIMP c15	GBM-like c2
TCGA-32-2491-01	TCGA	Cluster 2	>50<=65	<=100	<=50	>300	>300	<=250	>250	<=200		63.33	TRUE	TRUE	TRUE	TRUE	48	TRUE	TRUE	48	TRUE	NaN	FALSE	FALSE	TRUE	TRUE	TRUE	TRUE	TRUE	TRUE	32	372		TMZChemoradiation.TMZChemoLong	TRUE	DECEASED	NON G-CIMP	Mesenchymal	FALSE	1	TCGA-32-2491-01	372	1	days	GBM		cluster 2	GBM non-CIMP c15
TCGA-32-2494-01	TCGA	Cluster 2	>50<=65	>100	>50	>300	>300	>250	>250	>200		58.04	TRUE	TRUE	TRUE	TRUE	408	TRUE	TRUE	408	TRUE	NaN	FALSE	FALSE	TRUE	TRUE	TRUE	TRUE	TRUE	TRUE	32	632		TMZChemoradiation.TMZChemoLong	TRUE	DECEASED	NON G-CIMP	Mesenchymal	FALSE	1	TCGA-32-2494-01	632	1	days	GBM		cluster 1	GBM non-CIMP c15
TCGA-32-2495-01	TCGA	Cluster 2	>50<=65	>100	>50	>300	>300	>250	>250	>200		59.85	TRUE	TRUE	TRUE	TRUE	261	TRUE	TRUE	260	TRUE	NaN	FALSE	TRUE	TRUE	TRUE	TRUE	TRUE	TRUE	TRUE	32	456		TMZChemoradiation.TMZChemoLong	TRUE	DECEASED	NON G-CIMP	Classical	FALSE	1	TCGA-32-2495-01	457	1	days	GBM		cluster 4	GBM non-CIMP c15
TCGA-32-2615-01	TCGA	Cluster 2	>50<=65	<=100	<=50	>300	>300	<=250	<=250	>200	>80<=100	62.74	FALSE	TRUE	TRUE	TRUE	47	TRUE	TRUE	45	TRUE	NaN	FALSE	FALSE	FALSE	FALSE	FALSE	TRUE	FALSE	FALSE	32	485		NonstandardRadiation.TMZChemoLong	FALSE	DECEASED	NON G-CIMP	Mesenchymal	FALSE	1	TCGA-32-2615-01	485	1	days	Kirc+	C10-GBM	cluster 2	GBM non-CIMP c15
TCGA-32-2616-01	TCGA	Cluster 2	<=50	<=100	>50	<=300	<=300	<=250	<=250	>200		48.68	TRUE	TRUE	TRUE	TRUE	81	TRUE	TRUE	81	TRUE	NaN	FALSE	FALSE	TRUE	TRUE	TRUE	TRUE	TRUE	TRUE	32	223		TMZChemoradiation.TMZChemoLong	TRUE	DECEASED	NON G-CIMP	Mesenchymal	FALSE	1	TCGA-32-2616-01	224	1	days	GBM		cluster 2	GBM non-CIMP c15
TCGA-32-2632-01	TCGA	Cluster 2	>65	<=100	<=50	<=300	<=300	>250	>250	>200		80.17	FALSE	FALSE	FALSE	FALSE	0	FALSE	FALSE	0	FALSE	NaN	FALSE	FALSE	FALSE	FALSE	FALSE	FALSE	FALSE	FALSE	32	269			FALSE	DECEASED	NON G-CIMP	Mesenchymal	FALSE	1	TCGA-32-2632-01	269	1	days	BRCA-LUAD+	C10-GBM	cluster 2	GBM non-CIMP c15
TCGA-32-4210-01	TCGA	Cluster 2	>65	<=100	<=50	<=300	<=300	>250	>250	>200		73.29	FALSE	FALSE	FALSE	FALSE	0	FALSE	FALSE	0	FALSE	NaN	FALSE	FALSE	FALSE	FALSE	FALSE	FALSE	FALSE	FALSE	32	112			FALSE	DECEASED	NON G-CIMP	Proneural	FALSE	1	TCGA-32-4210-01	113	1	days	BRCA-LUAD+	C10-GBM	cluster 3	GBM non-CIMP c15	GBM-like c2
TCGA-32-4211-01	TCGA	Cluster 2	>50<=65	<=100	>50	>300	>300	>250	>250	>200		56.8	TRUE	TRUE	TRUE	TRUE	51	TRUE	TRUE	51	TRUE	NaN	FALSE	FALSE	TRUE	TRUE	TRUE	TRUE	TRUE	TRUE	32	383		TMZChemoradiation.TMZChemoLong	TRUE	DECEASED	NON G-CIMP	Neural	FALSE	1	TCGA-32-4211-01	383	1	days	GBM	C10-GBM	cluster 3	GBM non-CIMP c15	KIRC-like c1
TCGA-32-4719-01	TCGA	Cluster 2	>65	>100	>50	>300	>300	>250	>250	>200		73.08	TRUE	TRUE	TRUE	TRUE	198	TRUE	TRUE	198	TRUE	NaN	FALSE	FALSE	TRUE	TRUE	TRUE	TRUE	TRUE	TRUE	32	330		TMZChemoradiation.TMZChemoLong	TRUE	DECEASED	NON G-CIMP	Classical	FALSE	1	TCGA-32-4719-01	330	1	days	Kirc+		cluster 3	GBM non-CIMP c15
TCGA-41-2571-01	TCGA	Cluster 2	>65	<=100	<=50	<=300	<=300	<=250	<=250	>200	>60<=80	89.29	FALSE	FALSE	FALSE	TRUE	4	TRUE	TRUE	4	TRUE	NaN	FALSE	FALSE	FALSE	FALSE	FALSE	FALSE	FALSE	FALSE	41	26		TMZChemoLong	FALSE	DECEASED	NON G-CIMP	Proneural	FALSE	1	TCGA-41-2571-01	26	1	days	GBM	C10-GBM	cluster 3	GBM non-CIMP c15
TCGA-41-2572-01	TCGA	Cluster 2	>65	<=100	<=50	>300	>300	<=250	<=250	>200		67.09	FALSE	FALSE	FALSE	TRUE	43	TRUE	TRUE	43	TRUE	NaN	FALSE	FALSE	TRUE	FALSE	FALSE	TRUE	FALSE	FALSE	41	406		NonstandardRadiation.TMZChemoLong	FALSE	DECEASED	NON G-CIMP	Classical	FALSE	1	TCGA-41-2572-01	406	1	days	GBM	C10-GBM	cluster 3	GBM non-CIMP c15
TCGA-41-2575-01	TCGA	Cluster 2	>65	<=100	>50	<=300	<=300	<=250	<=250	>200	>60<=80	75.53	TRUE	TRUE	TRUE	TRUE	51	TRUE	TRUE	51	TRUE	NaN	FALSE	FALSE	TRUE	TRUE	TRUE	TRUE	TRUE	TRUE	41	290		TMZChemoradiation.TMZChemoLong	TRUE	DECEASED	NON G-CIMP	Proneural	FALSE	1	TCGA-41-2575-01	290	1	days	GBM	C10-GBM	cluster 3	GBM non-CIMP c15	GBM-like c2
TCGA-41-3392-01	TCGA	Cluster 2	>65	<=100	<=50	<=300	<=300	>250	>250	>200		88.57	FALSE	FALSE	FALSE	FALSE	0	FALSE	FALSE	0	FALSE	NaN	FALSE	FALSE	FALSE	FALSE	FALSE	FALSE	FALSE	FALSE	41	30			FALSE	DECEASED	NON G-CIMP	Neural	FALSE	1	TCGA-41-3392-01	30	1	days	GBM	C10-GBM	cluster 3	GBM non-CIMP c15	GBM-like c2
TCGA-41-3393-01	TCGA	Cluster 2	>65	<=100	<=50	<=300	<=300	>250	>250	>200		81.87	FALSE	FALSE	FALSE	TRUE	45	TRUE	TRUE	45	TRUE	NaN	FALSE	FALSE	FALSE	FALSE	FALSE	FALSE	FALSE	FALSE	41	135		TMZChemoLong	FALSE	DECEASED	NON G-CIMP	Mesenchymal	FALSE	1	TCGA-41-3393-01	135	1	days	GBM	C10-GBM	cluster 3	GBM non-CIMP c15	GBM-like c2
TCGA-41-4097-01	TCGA	Cluster 2	>50<=65	<=100	<=50	<=300	<=300	>250	>250	>200		63.26	FALSE	FALSE	FALSE	FALSE	0	FALSE	FALSE	0	FALSE	NaN	FALSE	FALSE	FALSE	FALSE	FALSE	FALSE	FALSE	FALSE	41	6			FALSE	DECEASED	NON G-CIMP	Mesenchymal	FALSE	1	TCGA-41-4097-01	6	1	days	Kirc+	C10-GBM	cluster 2	GBM non-CIMP c15	GBM-like c2
TCGA-76-4926-01	TCGA	Cluster 2	>65	<=100	<=50	<=300	<=300	<=250	<=250	>200	>80<=100	68.68	FALSE	TRUE	TRUE	TRUE	33	TRUE	TRUE	33	TRUE	NaN	FALSE	FALSE	TRUE	FALSE	FALSE	TRUE	FALSE	FALSE	76	138		NonstandardRadiation.TMZChemoLong	FALSE	DECEASED	NON G-CIMP	Classical	FALSE	1	TCGA-76-4926-01	138	1	days	GBM	C10-GBM	cluster 2	GBM non-CIMP c15	GBM-like c2
TCGA-76-4927-01	TCGA	Cluster 2	>50<=65	<=100	<=50	>300	>300	>250	>250	>200	>80<=100	58.02	FALSE	FALSE	FALSE	FALSE	0	FALSE	FALSE	0	FALSE	NaN	FALSE	FALSE	FALSE	FALSE	FALSE	FALSE	FALSE	FALSE	76	535			FALSE	DECEASED	NON G-CIMP	Neural	FALSE	1	TCGA-76-4927-01	535	1	days		C10-GBM	cluster 3	GBM non-CIMP c15	GBM-like c2
TCGA-76-4928-01	TCGA	Cluster 2	>65	<=100	<=50	<=300	<=300	>250	>250	>200	>80<=100	85.6	FALSE	TRUE	TRUE	TRUE	0	FALSE	TRUE	0	FALSE	NaN	FALSE	FALSE	TRUE	FALSE	FALSE	TRUE	FALSE	FALSE	76	94		NonstandardRadiation.TMZChemo	FALSE	DECEASED	NON G-CIMP	Classical	FALSE	1	TCGA-76-4928-01	94	1	days	GBM	C10-GBM	cluster 2	GBM non-CIMP c15	squamous c3
TCGA-81-5910-01	TCGA	Cluster 2	>50<=65	<=100	<=50	<=300	<=300	>250	>250	>200	>40<=60	64.52	FALSE	FALSE	FALSE	FALSE	0	FALSE	FALSE	0	FALSE	NaN	FALSE	FALSE	FALSE	FALSE	FALSE	FALSE	FALSE	FALSE	81	49			FALSE	DECEASED	NON G-CIMP	Classical	FALSE	1	TCGA-81-5910-01	49	1	days	GBM	C10-GBM	cluster 2	GBM non-CIMP c15	GBM-like c2
PDX_JX12T_1	PDX	NA
PDX_JX12T_2	PDX	NA
PDX_JX12T_3	PDX	NA
PDX_JX12T_RT_1	PDX	NA
PDX_JX12T_RT_2	PDX	NA
PDX_JX12T_RT_3	PDX	NA
PDX_JX14P_2	PDX	Cluster 2
PDX_JX14P_3	PDX	Cluster 2
PDX_JX14P_RT_1	PDX	Cluster 2
PDX_JX14P_RT_2	PDX	Cluster 2
PDX_JX14P_RT_3	PDX	Cluster 2
PDX_JX14T_1	PDX	Cluster 2
PDX_JX14T_2	PDX	Cluster 2
PDX_JX14T_3	PDX	Cluster 2
PDX_JX14T_RT_1	PDX	Cluster 2
PDX_JX14T_RT_2	PDX	Cluster 2
PDX_JX14T_RT_3	PDX	Cluster 2
PDX_JX39P_1	PDX	NA
PDX_JX39P_2	PDX	NA
PDX_JX39P_3	PDX	NA
PDX_JX39P_RT_1	PDX	NA
PDX_JX39P_RT_2	PDX	NA
PDX_JX39P_RT_3	PDX	NA
PDX_X1066_1	PDX	NA
PDX_X1066_2	PDX	NA
PDX_X1066_3	PDX	NA
PDX_X1066_RT_2	PDX	NA
PDX_X1066_RT_3	PDX	NA
PDX_X1153_1	PDX	NA
PDX_X1153_2	PDX	NA
PDX_X1153_3	PDX	NA
PDX_X1153_RT_1	PDX	NA
PDX_X1153_RT_2	PDX	NA
PDX_X1153_RT_3	PDX	NA
PDX_X1465_1	PDX	NA
PDX_X1465_3	PDX	NA
PDX_X1465_RT_1	PDX	NA
PDX_X1465_RT_2	PDX	NA
PDX_X1465_RT_3	PDX	NA
PDX_X1516_1	PDX	NA
PDX_X1516_2	PDX	Cluster 2
PDX_X1516_3	PDX	NA
PDX_X1516_RT_1	PDX	NA
PDX_X1516_RT_2	PDX	NA
PDX_X1516_RT_3	PDX	NA
[truncated: 99 more columns]
