# Supplementary material for: Statistical Enrichment Analysis of Samples: A General-Purpose Tool to Annotate Metadata Neighborhoods of Biological Samples
Source: Front Big Data. 2021 Sep 16;4:725276. doi: 10.3389/fdata.2021.725276 (PMC8481385; doi:10.3389/fdata.2021.725276)
Supplement: Supplementary file 3 [file DataSheet1.ZIP › SupplementalData1/Embedding.csv]

Sample ID	X	Y
TCGA-02-0001-01	13.098470962416	9.50977472761494
TCGA-02-0003-01	12.9040672625695	10.6679040863915
TCGA-02-0004-01	5.46764310011412	11.443236828535
TCGA-02-0007-01	10.1846612373667	13.9019061344766
TCGA-02-0009-01	12.3576011777861	11.2284914715494
TCGA-02-0010-01	10.5578036586535	11.3449204570309
TCGA-02-0011-01	9.80654522897729	12.3123699985888
TCGA-02-0014-01	9.25436673665234	6.85711351656379
TCGA-02-0015-01	-7.13206278118808	11.812662117126
TCGA-02-0021-01	9.31496870895353	13.8120689627259
TCGA-02-0023-01	2.68613647396194	-2.6878985092961
TCGA-02-0024-01	9.11188889270501	13.4433248417887
TCGA-02-0025-01	14.2444167210936	8.8011101464402
TCGA-02-0026-01	6.44120173018448	0.621819845713504
TCGA-02-0027-01	14.6317205142476	11.2849543970815
TCGA-02-0028-01	14.173642439753	10.9899411264083
TCGA-02-0033-01	11.5921047883311	9.69882519562894
TCGA-02-0034-01	8.25952378191723	-7.96948377825229
TCGA-02-0038-01	9.51867322389091	12.6688134347103
TCGA-02-0039-01	-0.944695876458306	-2.14193517479767
TCGA-02-0043-01	14.0498222978091	10.1177923475369
TCGA-02-0046-01	11.6785268069553	9.89885340730956
TCGA-02-0047-01	10.3874653375614	14.2786101915447
TCGA-02-0048-01	1.61056469938338	3.49207351041482
TCGA-02-0051-01	6.08672861803367	12.805935868175
TCGA-02-0052-01	13.0073715978473	10.5077683638783
TCGA-02-0054-01	10.9062304550112	10.9954156635227
TCGA-02-0057-01	12.2018059901637	11.3874769450228
TCGA-02-0058-01	11.0371540334013	10.7303586067132
TCGA-02-0059-01	5.22102671944547	12.1880405300082
TCGA-02-0060-01	14.2858909681944	10.9703344292225
TCGA-02-0064-01	-4.0518269393735	-0.348688740537001
TCGA-02-0068-01	-2.8147185883665	0.585419333549268
TCGA-02-0071-01	-4.3519261935996	0.565501308153442
TCGA-02-0074-01	6.4871520776841	7.96397443407403
TCGA-02-0075-01	-4.17169954418724	0.356498404007942
TCGA-02-0079-01	8.02468320659777	-6.81107625235271
TCGA-02-0080-01	11.5201058879247	4.03690462854877
TCGA-02-0083-01	-8.93788164432801	11.5497161386173
TCGA-02-0084-01	4.30400064984258	-2.95525093697047
TCGA-02-0085-01	-1.85475328593424	1.75024677791855
TCGA-02-0086-01	-8.73049933197869	10.2831895273589
TCGA-02-0089-01	-9.08983081300393	6.79080481764436
TCGA-02-0099-01	-1.18710471487701	2.19221807763944
TCGA-02-0102-01	-4.07985674921937	1.02717362799438
TCGA-02-0104-01	1.81108149024987	14.1721900389835
TCGA-02-0106-01	4.28895501795828	15.0164952952171
TCGA-02-0107-01	-9.3120305953572	7.37848500771733
TCGA-02-0111-01	-7.43356334013458	9.13999691198495
TCGA-02-0114-01	9.36853468823379	5.70941645697612
TCGA-02-0115-01	-8.92426794842464	6.51607167696047
TCGA-02-0116-01	9.44370940894391	12.6604264325887
TCGA-02-0258-01	11.6924456084064	4.43695594831943
TCGA-02-0260-01	4.76437457820881	-7.33229496262316
TCGA-02-0266-01	4.3363819773203	-8.45691103082531
TCGA-02-0269-01	4.59016096726493	-7.12911533406551
TCGA-02-0271-01	-7.63946315294547	12.6930885480554
TCGA-02-0281-01	8.4779371803745	6.42690296100653
TCGA-02-0285-01	0.931233347023981	6.17463103546464
TCGA-02-0289-01	4.26142713608046	-7.1901168808133
TCGA-02-0290-01	6.7258082469786	-5.64333236487495
TCGA-02-0317-01	2.01506760444526	5.80401077695416
TCGA-02-0321-01	1.88883882994989	1.82855293519825
TCGA-02-0324-01	8.15816510256636	-7.87016451506132
TCGA-02-0325-01	5.04909078740878	-5.00153433847162
TCGA-02-0326-01	7.92506917462872	-7.69544919930049
TCGA-02-0330-01	4.64245847716096	-5.39552681852984
TCGA-02-0332-01	7.80776530821287	-6.85481986882796
TCGA-02-0333-01	5.75136134610502	-6.55644969596132
TCGA-02-0337-01	1.58912911586869	1.13718110357607
TCGA-02-0338-01	6.92068120920482	2.45104144900478
TCGA-02-0339-01	7.13216664881285	2.43092023901929
TCGA-02-0422-01	-6.5065134159123	10.9951186711541
TCGA-02-0430-01	-4.39057844041978	13.1687214361657
TCGA-02-0432-01	11.679773157866	4.31940851600582
TCGA-02-0439-01	4.78243164016913	0.454294780897493
TCGA-02-0440-01	-3.69084263691678	8.54614256023994
TCGA-02-0446-01	-5.05935122184162	8.46385843699309
TCGA-02-0451-01	-6.52347114543478	9.28124575316398
TCGA-02-0456-01	6.37726938642196	11.6220620004057
TCGA-02-2466-01	-0.04960054545296	15.9106669831274
TCGA-02-2470-01	-2.64970718744531	5.71979590694845
TCGA-06-0122-01	3.70373668517039	-3.68720343203141
TCGA-06-0124-01	-0.834103487380367	-1.01388492153972
TCGA-06-0125-01	4.41497255202681	-4.18177111350176
TCGA-06-0126-01	4.29003180088382	-4.15572693570533
TCGA-06-0127-01	2.92437007882744	-2.71674897962217
TCGA-06-0128-01	5.38574228065876	4.82087620806701
TCGA-06-0129-01	6.91780100481338	-1.63601894957116
TCGA-06-0130-01	14.2382634051513	8.88438570380336
TCGA-06-0132-01	-1.57249674635903	5.91176830325273
TCGA-06-0133-01	1.44498395344349	11.0736920225852
TCGA-06-0137-01	6.63922983635795	-5.67651710648383
TCGA-06-0138-01	0.96092616546244	11.9277315599632
TCGA-06-0139-01	-7.83157610915163	7.56851671167081
TCGA-06-0141-01	-1.90950669254423	5.92204744228791
TCGA-06-0143-01	-0.426845199136337	-2.25778784749612
TCGA-06-0145-01	3.28427257651079	4.35897129556424
TCGA-06-0146-01	11.4459200211015	3.74577029469946
TCGA-06-0147-01	-7.28791504045175	7.5572784035287
TCGA-06-0148-01	-5.6295493084818	11.8393624332817
TCGA-06-0149-01	2.75550905769807	-1.48855770748553
TCGA-06-0152-01	4.15690768820255	5.47515328117748
TCGA-06-0154-01	-5.01383453758683	6.18761221456989
TCGA-06-0155-01	-2.00724235884849	-2.89660212835936
TCGA-06-0156-01	4.53515280801567	3.85502448697485
TCGA-06-0157-01	2.82647650685999	0.170642487316753
TCGA-06-0158-01	-5.38041411406247	2.80216326288356
TCGA-06-0162-01	3.01767503380125	9.86111071109453
TCGA-06-0164-01	-7.62765734592808	9.70713731429052
TCGA-06-0166-01	-3.75843605585219	7.56829037882549
TCGA-06-0168-01	-1.20318785299978	6.4120390223531
TCGA-06-0169-01	3.91976818178602	5.44032960986716
TCGA-06-0171-01	0.632087166239818	12.1316029996788
TCGA-06-0173-01	-3.45816060343258	7.34899873463644
TCGA-06-0174-01	-2.85152863939412	7.7848171799503
TCGA-06-0175-01	-5.28454110571556	12.3993228632553
TCGA-06-0177-01	7.12216171618545	5.8002923902525
TCGA-06-0179-01	-2.55944970367316	13.7111585769793
TCGA-06-0182-01	-3.68548017132415	13.9191136523756
TCGA-06-0187-01	-5.05628774018285	2.49838647597234
TCGA-06-0189-01	3.97214003303597	11.9629369123398
TCGA-06-0190-01	-5.249566318552	5.80284900870857
TCGA-06-0194-01	-7.53092291475901	9.24421117682927
TCGA-06-0195-01	0.778939188294745	13.2104944851612
TCGA-06-0197-01	3.94986798483839	12.1619805085808
TCGA-06-0201-01	8.55122005284328	-5.36723037606086
TCGA-06-0206-01	4.79594180104091	12.2723355437118
TCGA-06-0208-01	1.64807377101406	11.968214096365
TCGA-06-0210-01	-4.893106491104	5.80897352141633
TCGA-06-0211-01	-3.07566541913534	7.65581022823737
TCGA-06-0213-01	8.43422282820012	-5.59329964652125
TCGA-06-0214-01	-4.27641941313915	7.12610129320581
TCGA-06-0216-01	-0.120899028120932	4.3914174375792
TCGA-06-0219-01	4.42606303106793	7.58239988392227
TCGA-06-0221-01	1.55296762289423	13.3393931225863
TCGA-06-0237-01	1.59324410195598	11.6802667109209
TCGA-06-0238-01	5.79039747269889	4.16964054995356
TCGA-06-0394-01	-6.71771980832714	11.2380183225802
TCGA-06-0397-01	5.66690072912405	14.6660911512969
TCGA-06-0402-01	-4.7103515405073	13.2312271267637
TCGA-06-0409-01	-6.69406803194313	7.33762735874153
TCGA-06-0410-01	-1.93594795248832	15.872751863654
TCGA-06-0412-01	-3.93069535904627	5.10410997894125
TCGA-06-0413-01	8.51564869922084	6.63960070964148
TCGA-06-0414-01	-0.913198986210285	16.1417134497793
TCGA-06-0645-01	-6.77585693061282	7.61856190212866
TCGA-06-0646-01	-0.589345001039231	2.62756680217316
TCGA-06-0648-01	6.03143276893277	1.22369693267058
TCGA-06-0649-01	-0.608792841849706	5.5519952008275
TCGA-06-0745-01	-0.010470163689708	4.70192203595322
TCGA-06-0747-01	-4.07360880416098	-7.41016936140238
TCGA-06-0749-01	-1.06791516067664	5.64154612228044
TCGA-06-0750-01	-0.164568623642925	1.48217175661373
TCGA-06-1086-01	12.4472964584714	2.65750516077517
TCGA-06-1087-01	8.52847161500947	2.37685801061708
TCGA-06-1800-01	-0.58103748436909	0.798872762557386
TCGA-06-2557-01	-6.718331265791	3.55968781476094
TCGA-06-2558-01	-0.223496549925599	14.925463176861
TCGA-06-2559-01	-2.48094049508375	8.57306664130448
TCGA-06-2566-01	-8.9951176358446	4.36565382368896
TCGA-06-2567-01	-7.17833707912813	4.34357814678059
TCGA-06-5408-01	-12.084619917562	4.44308238128175
TCGA-06-5410-01	-11.7283862607468	7.66492715357611
TCGA-06-5411-01	-5.87433181275073	18.1161761951298
TCGA-06-5412-01	-12.2296759068211	7.63712554256497
TCGA-06-5418-01	7.44969876908002	-5.07467760378013
TCGA-06-5856-01	-11.6161577248336	9.79554007496528
TCGA-06-6391-01	-9.90481459812025	1.71080274783658
TCGA-08-0244-01	0.909433305910159	9.49003940185411
TCGA-08-0245-01	6.60979535408887	3.67739348529986
TCGA-08-0246-01	-5.39682504324178	10.085515218569
TCGA-08-0344-01	10.3528174854895	4.97280420857907
TCGA-08-0345-01	-2.15033312177713	1.03076420748479
TCGA-08-0346-01	-3.18731930002284	1.18480712443239
TCGA-08-0347-01	-2.3698284440736	1.29091014637412
TCGA-08-0348-01	5.41075986622164	0.483872820368226
TCGA-08-0349-01	-2.54960065590453	3.33263030322765
TCGA-08-0350-01	5.59821092943754	-1.51883890932968
TCGA-08-0351-01	11.1765400839035	3.67113940507187
TCGA-08-0352-01	-2.69200407877123	0.064071094112957
TCGA-08-0353-01	1.84585659567104	3.61332684266092
TCGA-08-0354-01	0.534242630641854	6.72332168083517
TCGA-08-0355-01	2.96813744257208	-3.05422361774678
TCGA-08-0356-01	-5.69049565731442	10.0592477227764
TCGA-08-0357-01	-2.00784308606216	3.18596317636525
TCGA-08-0358-01	7.1358655680962	-6.43436639805874
TCGA-08-0359-01	4.9888066468062	-0.465504899786786
TCGA-08-0360-01	-1.88713084428045	-1.23564699550921
TCGA-08-0373-01	3.8122053187853	-1.95647056361435
TCGA-08-0375-01	-1.59401759343324	3.45894068579828
TCGA-08-0380-01	2.70828046227172	-0.805594271250665
TCGA-08-0385-01	9.75827098054743	3.98823823326391
TCGA-08-0386-01	-2.69353213989398	3.22295401545636
TCGA-08-0389-01	5.42488810045455	-0.99043828948649
TCGA-08-0390-01	4.96406352336241	10.3766150159177
TCGA-08-0392-01	5.90359438686364	12.8904828102383
TCGA-08-0509-01	-8.12017356022232	8.63006028198405
TCGA-08-0510-01	-7.89859910937319	10.8571768611984
TCGA-08-0511-01	-6.38759976814077	11.1440923463183
TCGA-08-0512-01	-9.17252142845151	8.94999296794759
TCGA-08-0514-01	-6.0092833321931	12.9942611837963
TCGA-08-0516-01	3.83195166160283	-0.244145950677157
TCGA-08-0517-01	-9.85497911667941	12.2323997120421
TCGA-08-0518-01	-5.68346834494993	11.4348385702368
TCGA-08-0520-01	2.53410487292444	9.89968024954836
TCGA-08-0521-01	-6.95756203860789	10.6454203754017
TCGA-08-0522-01	6.08485910096059	14.3192788058143
TCGA-08-0524-01	8.85776480139307	7.45493641058248
TCGA-08-0525-01	-5.52767007807392	12.288586871002
TCGA-08-0529-01	0.82649694638107	6.24326776218357
TCGA-08-0531-01	-4.08759898951716	11.5871495912703
TCGA-12-0616-01	6.06211872725381	4.38853271304542
TCGA-12-0618-01	6.25496620654989	1.39684983869443
TCGA-12-0619-01	-0.505189698695014	-0.052660061439557
TCGA-12-0620-01	-1.44128233661409	-0.520907457361197
TCGA-12-0654-01	2.42712514437878	-6.14665666373602
TCGA-12-0656-01	2.99607199985981	-6.91998567587093
TCGA-12-0657-01	-3.942304822252	-7.29505385075151
TCGA-12-0670-01	-0.821623764318339	13.2228051037576
TCGA-12-0688-01	-0.144336928402349	9.47721740995153
TCGA-12-0692-01	4.98528404613573	-4.59457250499086
TCGA-12-0703-01	3.00015028318131	-6.86771089678509
TCGA-12-0707-01	0.282700146233195	9.14664056718726
TCGA-12-0772-01	0.021995554789872	-1.45884964774956
TCGA-12-0773-01	0.048967317624518	9.95703624831441
TCGA-12-0775-01	0.366111166488856	-2.16387695024377
TCGA-12-0776-01	-7.16457146472226	8.37798921878616
TCGA-12-0778-01	0.21723698143338	-1.62061460888681
TCGA-12-0780-01	3.37731703524673	-6.92130532199226
TCGA-12-0818-01	12.3184288073065	4.30872896701569
TCGA-12-0819-01	-1.06940292904175	13.0879935373261
TCGA-12-0820-01	-2.16227105732717	4.33221578021464
TCGA-12-0821-01	-0.390816973183028	11.8767638041411
TCGA-12-0822-01	-2.10803937923008	14.105448591578
TCGA-12-0826-01	-1.18410764019001	13.1643919570499
TCGA-12-0827-01	-6.51407336217834	-4.80396019916877
TCGA-12-0828-01	-0.101214666986449	11.8432171927354
TCGA-12-0829-01	-6.50339536418501	-4.73284274989766
TCGA-12-1088-01	-1.04628056599651	-3.49766002292772
TCGA-12-1089-01	1.85671146239857	-4.90875468797397
TCGA-12-1090-01	1.5821315026143	-0.474362330425538
TCGA-12-1091-01	-5.67056517248004	-2.55019208695068
TCGA-12-1092-01	-5.44356466847896	8.21814227626631
TCGA-12-1093-01	-1.34530018203039	-5.85682882256869
TCGA-12-1094-01	-2.74777551075533	-2.64730670368827
TCGA-12-1095-01	-0.782702059509333	-3.92966692920894
TCGA-12-1096-01	0.132955510605641	-3.03780687519049
TCGA-12-1097-01	-1.94699771866637	-4.59277169350095
TCGA-12-1098-01	2.88866817062561	7.38013570944508
TCGA-12-1099-01	7.46806987514474	0.980995686754602
TCGA-12-1597-01	0.060178415524337	14.2251468340276
TCGA-12-1598-01	0.243849643764695	3.7407180476572
TCGA-12-1599-01	2.00567237462678	-2.21969273983479
TCGA-12-1600-01	2.38802366747199	4.75883859644875
TCGA-12-1602-01	5.3666909682454	3.55528310827593
TCGA-12-3644-01	-2.53851830780407	16.1109571492269
TCGA-12-3646-01	-1.09448676138712	15.2165885623799
TCGA-12-3648-01	-7.60369106330906	-2.77849148301602
TCGA-12-3649-01	-4.90595309571482	16.6674337520709
TCGA-12-3650-01	-4.27839399853778	16.1440123514338
TCGA-12-3651-01	-4.7884785852988	17.6676556730493
TCGA-12-3652-01	-4.22111089262367	16.2278467354707
TCGA-12-3653-01	-6.76547695732425	15.9611449899156
TCGA-12-5295-01	3.4567869905207	3.11477879803102
TCGA-12-5299-01	3.57849029672811	1.41916290115073
TCGA-12-5301-01	1.4739525441041	10.1085916082674
TCGA-14-0736-01	-0.573825176653875	-5.18698495875684
TCGA-14-0781-01	-12.3032491538623	6.14410306857488
TCGA-14-0783-01	-2.83250767657834	15.0973652343858
TCGA-14-0786-01	-5.4532401461538	-2.14576505794939
TCGA-14-0787-01	-4.11494143315111	3.7851551469068
TCGA-14-0789-01	-6.70171064733404	5.75017554740749
TCGA-14-0790-01	1.0126950179826	7.84207844932765
TCGA-14-0812-01	3.01804348422216	-1.48914828592927
TCGA-14-0813-01	-4.58361760368532	-5.05606258268182
TCGA-14-0817-01	-2.51104755899053	15.1777226856666
TCGA-14-0865-01	0.888077208476299	15.2051058849591
TCGA-14-0866-01	3.04644766593274	5.19363806740351
TCGA-14-0867-01	-5.73135511863113	5.46034219351918
TCGA-14-0871-01	9.15679562881279	11.2604178477811
TCGA-14-1034-01	-3.73355736961333	-2.71423889011113
TCGA-14-1037-01	1.00211798695468	-1.70080372092146
TCGA-14-1396-01	-1.62836904079355	-6.30141446824644
TCGA-14-1401-01	1.3354695404906	-4.58184154355243
TCGA-14-1402-01	2.67550706032516	5.94673398351967
TCGA-14-1451-01	-3.34419706569504	-4.89233468320168
TCGA-14-1452-01	-3.34615566466362	-2.35296794874579
TCGA-14-1453-01	-0.62592409578615	8.20451448997051
TCGA-14-1454-01	8.13584178704359	1.86302670147185
TCGA-14-1455-01	4.87041664181673	3.74826812986754
TCGA-14-1458-01	10.4616252151585	2.44412313427423
TCGA-14-1459-01	-0.058819690729363	11.3999370798825
TCGA-14-1794-01	4.63175575670487	-2.65515353123496
TCGA-14-1795-01	6.27404197418721	-0.493576697067449
TCGA-14-1821-01	9.70907015872471	5.0296425594476
TCGA-14-1823-01	4.43798451880109	2.45903550945368
TCGA-14-1825-01	2.18460309240455	15.3498022090873
TCGA-14-1827-01	1.25802218408455	11.0042052341102
TCGA-14-2554-01	-2.72941924724786	12.7299188590343
TCGA-14-3476-01	4.74633815612026	7.41299368619904
TCGA-15-0742-01	-1.06913745852112	3.7858107105142
TCGA-15-1449-01	8.1729655032019	1.48709589206112
TCGA-16-0846-01	0.860982420711577	-5.87069279462324
TCGA-16-0848-01	-5.18130244453053	-4.43106553611497
TCGA-16-0850-01	8.636941190067	5.40131335225007
TCGA-16-1045-01	-0.53903117370063	-4.37078901880932
TCGA-16-1047-01	-2.75415525514012	-3.97652320137324
TCGA-16-1055-01	-2.38118028135984	-3.41969554046353
TCGA-16-1056-01	1.25712931091582	-4.7666580040935
TCGA-16-1060-01	0.328457511412645	-2.8962531456334
TCGA-16-1062-01	-5.44325866268992	-2.27858266099003
TCGA-16-1063-01	-0.721788089441236	7.58424929814251
TCGA-19-0957-01	5.26161023494568	-2.71848483811985
TCGA-19-0962-01	-1.95526010852203	-4.25092970298886
TCGA-19-0963-01	0.293489925453808	-4.9328527117543
TCGA-19-1385-01	1.30445197286384	-2.80224204891171
TCGA-19-1386-01	2.9781453398672	-4.24771929982101
TCGA-19-1388-01	6.21728625788814	-2.32027585658799
TCGA-19-1389-01	0.949528410869636	-2.71385344301907
TCGA-19-1390-01	1.13742987935163	18.1177279273705
TCGA-19-1392-01	-0.327889089838167	16.6432761842826
TCGA-19-1787-01	-9.1274754324929	13.9758993216607
TCGA-19-1788-01	6.27075306712728	-3.50829753098479
TCGA-19-1789-01	6.17859107223038	-7.21396256376849
TCGA-19-1790-01	-4.40514710316727	-0.925238056313589
TCGA-19-2620-01	-9.34339916234898	3.75902829600529
TCGA-19-2621-01	-7.90629038741391	2.72908465992269
TCGA-19-2624-01	0.584608760575775	-6.87679336517943
TCGA-19-2625-01	-6.5683005274695	0.25178880292842
TCGA-19-2631-01	-9.23271157653105	2.04568651548467
TCGA-19-5947-01	-9.87950896396917	8.99610240431378
TCGA-19-5951-01	-11.3041236067868	3.48443526901797
TCGA-19-5952-01	-12.2197567741435	5.74824497341926
TCGA-19-5955-01	-12.4291164117982	6.74928776229293
TCGA-26-1439-01	-5.21224799253677	0.592010585390881
TCGA-26-1799-01	2.80246165267046	5.47944565866381
TCGA-26-5135-01	5.41336188326111	-3.35075696727969
TCGA-27-1830-01	3.8072820164258	-2.13410016479362
TCGA-27-1831-01	3.8159198263136	8.14309308298541
TCGA-27-1832-01	3.86351204349843	-5.09586958682992
TCGA-27-1833-01	1.69407480737379	6.84030376418345
TCGA-27-1834-01	4.13164097760894	-2.16764129183937
TCGA-27-1835-01	2.80584843288213	-8.05199302163677
TCGA-27-1836-01	5.78049689084421	-1.71088882242473
TCGA-27-1837-01	-7.20123296981013	2.61134008686222
TCGA-27-1838-01	0.78506192965833	-0.056990788405483
TCGA-27-2518-01	2.67966932691174	6.89124887334471
TCGA-27-2523-01	-5.15125787824599	15.2298594905959
TCGA-27-2524-01	-4.09459274049836	13.8182581850809
TCGA-27-2526-01	1.92778790670979	7.40422876580149
TCGA-27-2527-01	-2.9522958556959	5.99988854964721
TCGA-27-2528-01	-2.60238878776662	9.18488850041468
TCGA-28-1747-01	-7.00418192072348	2.82609522672304
TCGA-28-1755-01	6.01912113447738	-4.5227542590532
TCGA-28-5204-01	5.5394635373384	5.58856046086688
TCGA-28-5207-01	11.2779859916193	9.57251552673397
TCGA-28-5215-01	12.370067192117	14.3003206404485
TCGA-28-5218-01	12.4087971122186	14.352412759222
TCGA-28-6450-01	-12.8421090531518	5.24669681636209
TCGA-32-1970-01	2.19864959084458	-4.00672432608571
TCGA-32-1973-01	0.452311792108573	2.39577366075096
TCGA-32-1976-01	0.421163366946961	17.7210274617797
TCGA-32-1978-01	-7.71697625474446	1.66693245290365
TCGA-32-1979-01	-10.8893917375315	6.19682050804251
TCGA-32-1980-01	-10.5159958597092	6.32799586440702
TCGA-32-1982-01	2.10583965171981	8.50130111582505
TCGA-32-1986-01	-2.91224662508979	-1.03823733331518
TCGA-32-1987-01	-10.5359612436695	7.80103194297427
TCGA-32-1991-01	-5.17592586407372	1.06120800547909
TCGA-32-2491-01	-13.1947375631374	6.60402979113417
TCGA-32-2494-01	-11.322675220259	6.85937091187311
TCGA-32-2495-01	-9.61103765531771	3.59500642934211
TCGA-32-2615-01	-6.44961379057215	-1.96928314791104
TCGA-32-2616-01	-4.7310853479577	4.01032894191054
TCGA-32-2632-01	-6.4728855621783	15.8691990151785
TCGA-32-4210-01	1.29513536058107	16.3454750286225
TCGA-32-4211-01	-8.35264747313941	0.326540901568513
TCGA-32-4719-01	-11.5295276333713	5.41141147034643
TCGA-41-2571-01	-1.75145626629191	17.1174877304095
TCGA-41-2572-01	0.661297084922042	7.81398246006018
TCGA-41-2575-01	-4.6964573460684	17.826219348398
TCGA-41-3392-01	-5.68603348093055	15.6774430383659
TCGA-41-3393-01	-3.06959610353614	-0.101915098490127
TCGA-41-4097-01	-5.52547542273349	0.035088172878593
TCGA-76-4926-01	7.43791440248241	-4.68411660587126
TCGA-76-4927-01	3.40218402281548	3.16594820772471
TCGA-76-4928-01	3.50653940656862	1.49455016778978
TCGA-81-5910-01	-12.0185074876647	4.21089895042356
PDX_JX12T_1	-2.96039824047903	20.6500633345148
PDX_JX12T_2	-2.88941911286013	20.5961064529365
PDX_JX12T_3	-3.60515116948295	20.8389014120412
PDX_JX12T_RT_1	-2.63422242466454	20.4404565796877
PDX_JX12T_RT_2	-3.00512283719654	20.7384578325068
PDX_JX12T_RT_3	-2.91414716952535	20.7902812369355
PDX_JX14P_2	-3.35699863479986	2.36499749693997
PDX_JX14P_3	-3.26856366505882	2.10039254023922
PDX_JX14P_RT_1	-3.76463508992428	10.073012957956
PDX_JX14P_RT_2	-3.68973130102601	9.86151747631382
PDX_JX14P_RT_3	-3.74958063009973	10.0260257419046
PDX_JX14T_1	-2.40137409627182	11.0120277944308
PDX_JX14T_2	-2.37504960840183	10.8543222796806
PDX_JX14T_3	-2.31828915391306	10.8522943688392
PDX_JX14T_RT_1	-1.58912778557425	10.0701073275067
PDX_JX14T_RT_2	-1.45802334091572	9.17883303162343
PDX_JX14T_RT_3	-1.48860557481382	9.36904341522145
PDX_JX39P_1	6.43580031424134	18.1385584974094
PDX_JX39P_2	6.42828726996726	18.2472431513646
PDX_JX39P_3	6.43258751057203	18.1537008981785
PDX_JX39P_RT_1	6.82363382258768	16.7896456850263
PDX_JX39P_RT_2	6.87829418274461	16.6621777685112
PDX_JX39P_RT_3	6.90980674970104	16.6451909850481
PDX_X1066_1	-11.4125947224035	-3.05522490319767
PDX_X1066_2	-11.349970088872	-2.39378549713233
PDX_X1066_3	-11.4192233279315	-3.08472553848331
PDX_X1066_RT_2	-11.4488609655197	-3.19633962880772
PDX_X1066_RT_3	-11.2983740302629	-1.78425001189742
PDX_X1153_1	11.4474424953271	-5.15993568039975
PDX_X1153_2	11.4614901456571	-5.07605417836005
PDX_X1153_3	11.4404994135539	-5.13604116915559
PDX_X1153_RT_1	11.6932593469182	-3.57077411462831
PDX_X1153_RT_2	11.7372056570636	-3.56708474745708
PDX_X1153_RT_3	11.757412692977	-3.52281956271571
PDX_X1465_1	0.811271129042364	-10.1456116574185
PDX_X1465_3	-0.138610692465069	-11.2422391607118
PDX_X1465_RT_1	0.566698289369962	-10.4430430339344
PDX_X1465_RT_2	0.206485059794534	-10.8428898021674
PDX_X1465_RT_3	0.051629776512179	-11.0101584720645
PDX_X1516_1	10.2357673192048	-0.856484456929647
PDX_X1516_2	10.7323455370395	-0.021016030486548
PDX_X1516_3	10.4664373334645	-0.219346952171208
PDX_X1516_RT_1	10.1222086702984	-0.678540151317338
PDX_X1516_RT_2	10.1267503712197	-0.593730431972753
PDX_X1516_RT_3	9.94256127901487	-0.792365696536282
