# Supplementary material for: Statistical Enrichment Analysis of Samples: A General-Purpose Tool to Annotate Metadata Neighborhoods of Biological Samples
Source: Front Big Data. 2021 Sep 16;4:725276. doi: 10.3389/fdata.2021.725276 (PMC8481385; doi:10.3389/fdata.2021.725276)
Supplement: Supplementary file 4 [file Table1.XLSX]

## Sheet: Sheet1
Supplemental Table 1: TCGA-GBM numerical clinical features and their discretized features.
TCGA-GBM feature name	Discretized feature name	Discretized value	Intepretation
CDE_DxAge	Discrete_CDE_DxAge	<=50	Patients who were between 0 and 50 years old.
CDE_DxAge	Discrete_CDE_DxAge	>50<=65	Patients who were between 51 and 65 years old.
CDE_DxAge	Discrete_CDE_DxAge	>65	Patients who were 66 years old and older.
CDE_chemo_alk_days	Discrete_CDE_chemo_alk_days	<=100	Patients who just received chemotherapy for less and or equal to 100 days
CDE_chemo_alk_days	Discrete_CDE_chemo_alk_days	>100	Patients who received chemotherapy for more than 100 days
CDE_chemo_tmz_days	Discrete_CDE_chemo_tmz_days	<=50	Patients who just received temozolomide therapy for less and or equal to 50 days
CDE_chemo_tmz_days	Discrete_CDE_chemo_tmz_days	>50	Patients who just received temozolomide therapy for more than 50 days
CDE_survival_time	Discrete_CDE_survival_time	>300	Patients who survived for more than 300 days
CDE_survival_time	Discrete_CDE_survival_time	<=300	Patients who survived for 300 days or less
days_to_new_tumor_event_after_initial_treatment	Discrete_days_to_new_tumor_event_after_initial_treatment	<=250	Patients who had a new tumor event within 250 days after the latest treatment
days_to_new_tumor_event_after_initial_treatment	Discrete_days_to_new_tumor_event_after_initial_treatment	>250	Patients who did not have any new tumor event within 250 days after the latest treatment
days_to_tumor_progression	Discrete_days_to_tumor_progression	>250	Patients who did not have any tumor progression event within 250 days
days_to_tumor_progression	Discrete_days_to_tumor_progression	<=250	Patients who had a tumor progression event within 250 days after the latest treatment
days_to_tumor_recurrence	Discrete_days_to_tumor_recurrence	<=200	Patients who had a tumor recurrence event within 200 days after the latest treatment
days_to_tumor_recurrence	Discrete_days_to_tumor_recurrence	>200	Patients who did not have any tumor recurrence event within 200 days
karnofsky_performance_score	Discrete_karnofsky_performance_score	>80<=100	Patients who had karnofsky performance score between 81 and 100
karnofsky_performance_score	Discrete_karnofsky_performance_score	>60<=80	Patients who had karnofsky performance score between 61 and 80
karnofsky_performance_score	Discrete_karnofsky_performance_score	>40<=60	Patients who had karnofsky performance score between 41 and 60
karnofsky_performance_score	Discrete_karnofsky_performance_score	>20<=40	Patients who had karnofsky performance score between 21 and 40
karnofsky_performance_score	Discrete_karnofsky_performance_score	<=20	Patients who had karnofsky performance score of 20 and less
